# Supplementary material for: Transcriptome Analysis of the Necrotrophic Pathogen Alternaria brassicae Reveals Insights into Its Pathogenesis in Brassica juncea
Source: Microbiol Spectr. 2023 Mar 13;11(2):e02939-22. doi: 10.1128/spectrum.02939-22 (PMC10100672; doi:10.1128/spectrum.02939-22)
Supplement: Supplemental file 2 — Supplemental material. Download spectrum.02939-22-s0002.xlsx, XLSX file, 0.5 MB [file spectrum.02939-22-s0002.xlsx]

## Sheet: Table S1
	Table S1: Read mapping statistics (reads were mapped to A. brassicae J3 genome)
		S. No.	Samples	Sample type	Total reads	Reads mapped	% mapped
		1	Abr_P1	in vitro	25187609	23373856	92.799
		2	Abr_P2	in vitro	23652861	21646160	91.516
		3	Abr_P3	in vitro	25295503	23806875	94.115
		4	V2I_1	in planta - 2dpi	26102502	206597	0.791484
		5	V2I_2	in planta - 2dpi	26482544	60830	0.229698
		6	V2I_3	in planta - 2dpi	20891486	349870	1.6747
		7	V4I_1	in planta - 4dpi	24386454	749467	3.07329
		8	V4I_2	in planta - 4dpi	27105311	348071	1.28414
		9	V4I_3	in planta - 4dpi	19736195	395853	2.00572

## Sheet: Table S2
Table S2: List of DEGs at 2 dpi and 4 dpi of A. brassicae infection
S.No.	Chr	Start	End	Strand	Gene_id	Old_gene_id	2dpi-LFC	2dpi-padj	4dpi-LFC	4dpi-padj
1	ABRSC01	3228	4503	-	ABRM00000000002	ABRSC01.2	4.17063	0.0038646	0	0
2	ABRSC01	20524	21338	+	ABRM00000000008	-	1.63551	0.000606896	2.0036	1.10614e-08
3	ABRSC01	21420	22314	+	ABRM00000000009	ABRSC01.7	0	0	1.95828	1.17675e-05
4	ABRSC01	66648	67583	+	ABRM00000000014	ABRSC01.12	0	0	4.00189	4.15473e-06
5	ABRSC01	68634	69305	+	ABRM00000000015	ABRSC01.13	6.25286	2.86521e-14	7.36788	4.08165e-30
6	ABRSC01	74562	76930	+	ABRM00000000017	ABRSC01.15	0	0	3.70814	5.8272e-05
7	ABRSC01	126863	128308	-	ABRM00000000020	ABRSC01.18	0	0	3.33888	4.46798e-05
8	ABRSC01	129727	130628	-	ABRM00000000021	ABRSC01.19	0	0	2.46958	9.34726e-08
9	ABRSC01	131841	133251	+	ABRM00000000022	ABRSC01.20	2.67548	0.00617934	2.48417	0.00689227
10	ABRSC01	135617	136802	-	ABRM00000000023	ABRSC01.21	2.65737	0.00388404	1.90761	0.0012187
11	ABRSC01	151862	153547	-	ABRM00000000030	ABRSC01.28	-3.21931	0.00724036	-2.16788	0.00125016
12	ABRSC01	157856	158516	+	ABRM00000000033	ABRSC01.31	0	0	1.96649	0.0471207
13	ABRSC01	158646	159352	-	ABRM00000000034	ABRSC01.32	0	0	1.47517	0.00513556
14	ABRSC01	160557	161126	-	ABRM00000000035	ABRSC01.33	0	0	2.31731	0.000136863
15	ABRSC01	185866	186731	-	ABRM00000000042	ABRSC01.39	0	0	2.25945	0.00581618
16	ABRSC01	188788	189521	-	ABRM00000000044	ABRSC01.41	0	0	2.44745	0.00148708
17	ABRSC01	191708	195139	+	ABRM00000000045	ABRSC01.42	-4.32355	0.000775272	-4.51468	3.11702e-05
18	ABRSC01	196016	197420	-	ABRM00000000046	ABRSC01.43	1.95322	0.0277953	2.12643	0.00404568
19	ABRSC01	207259	210881	-	ABRM00000000050	ABRSC01.47	0	0	1.13249	0.0473928
20	ABRSC01	211775	212827	+	ABRM00000000051	ABRSC01.48	0	0	-4.27143	0.0161498
21	ABRSC01	214283	216192	+	ABRM00000000052	ABRSC01.49	0	0	1.37933	0.00526499
22	ABRSC01	217006	217437	+	ABRM00000000053	ABRSC01.50	0	0	2.31675	7.94421e-05
23	ABRSC01	218086	219609	-	ABRM00000000054	ABRSC01.51	0	0	1.49482	0.00370611
24	ABRSC01	220331	222094	-	ABRM00000000055	ABRSC01.52	-6.21475	0.000377688	0	0
25	ABRSC01	240323	241971	-	ABRM00000000061	ABRSC01.57	0	0	2.35511	3.98545e-05
26	ABRSC01	242712	243713	-	ABRM00000000062	ABRSC01.58	3.27348	8.95828e-05	4.39387	1.20308e-09
27	ABRSC01	244134	245877	+	ABRM00000000063	ABRSC01.59	0	0	1.98921	6.24827e-10
28	ABRSC01	245923	247071	-	ABRM00000000064	ABRSC01.60	0	0	1.60464	0.000418116
29	ABRSC01	247725	248072	+	ABRM00000000065	ABRSC01.61	2.2238	0.00253123	2.58232	1.76196e-09
30	ABRSC01	250380	255230	+	ABRM00000000067	ABRSC01.63	-1.59388	0.0061252	0	0
31	ABRSC01	256311	257402	+	ABRM00000000068	ABRSC01.64	0	0	2.56745	4.91665e-08
32	ABRSC01	271022	272391	+	ABRM00000000072	ABRSC01.68	0	0	1.84932	7.73447e-05
33	ABRSC01	278127	279288	-	ABRM00000000074	ABRSC01.70	1.18548	0.0183979	0	0
34	ABRSC01	280120	282174	-	ABRM00000000075	ABRSC01.71	1.61465	0.0473924	0	0
35	ABRSC01	286535	287702	-	ABRM00000000078	ABRSC01.74	0	0	-4.25934	0.0090241
36	ABRSC01	294801	295932	-	ABRM00000000081	ABRSC01.77	0	0	2.57087	0.00787513
37	ABRSC01	299982	302609	-	ABRM00000000083	ABRSC01.79	1.62947	0.00723572	0	0
38	ABRSC01	309757	310772	-	ABRM00000000086	ABRSC01.82	0	0	-4.10268	0.000673112
39	ABRSC01	318034	319567	-	ABRM00000000089	ABRSC01.85	0	0	1.63206	0.0189188
40	ABRSC01	341240	342055	-	ABRM00000000094	ABRSC01.90	0	0	1.46949	0.00362413
41	ABRSC01	343580	344570	+	ABRM00000000096	ABRSC01.92	1.89612	0.00262752	1.97878	2.11249e-05
42	ABRSC01	347367	348913	+	ABRM00000000098	ABRSC01.94	0	0	1.25973	0.00303352
43	ABRSC01	354410	355059	-	ABRM00000000100	ABRSC01.96	0	0	4.31378	1.81422e-06
44	ABRSC01	366891	367580	-	ABRM00000000107	ABRSC01.103	0	0	3.51808	0.00161623
45	ABRSC01	381116	385600	-	ABRM00000000109	ABRSC01.104	-2.48393	0.00317685	-1.26577	0.000110935
46	ABRSC01	386317	387078	-	ABRM00000000110	ABRSC01.105	0	0	-4.03708	0.0117179
47	ABRSC01	394768	395214	+	ABRM00000000112	ABRSC01.107	0	0	-1.56846	0.044355
48	ABRSC01	395755	396160	-	ABRM00000000113	ABRSC01.108	0	0	2.35382	0.0145135
49	ABRSC01	422001	424782	-	ABRM00000000122	ABRSC01.116	0	0	-3.51869	0.0473506
50	ABRSC01	437147	437861	+	ABRM00000000127	ABRSC01.121	0	0	3.2204	0.00159222
51	ABRSC01	439495	440286	+	ABRM00000000128	ABRSC01.122	0	0	3.29255	0.00166334
52	ABRSC01	442775	443963	-	ABRM00000000129	ABRSC01.123	0	0	6.20079	3.3666e-07
53	ABRSC01	450524	454065	-	ABRM00000000133	ABRSC01.127	-1.69849	0.000278109	0	0
54	ABRSC01	454611	456284	+	ABRM00000000134	ABRSC01.128	0	0	2.70343	0.00999469
55	ABRSC01	458615	459863	-	ABRM00000000136	ABRSC01.130	-3.22301	0.0328714	0	0
56	ABRSC01	461145	461687	+	ABRM00000000138	ABRSC01.131	-3.09539	0.0428599	-3.74052	0.00291454
57	ABRSC01	473754	477002	-	ABRM00000000140	ABRSC01.133	-6.73026	6.06435e-06	0	0
58	ABRSC01	481137	482044	-	ABRM00000000144	ABRSC01.137	0	0	-1.83018	0.00447279
59	ABRSC01	482374	486255	+	ABRM00000000145	ABRSC01.138	-2.28027	0.0374878	0	0
60	ABRSC01	494595	495660	+	ABRM00000000152	ABRSC01.144	6.01244	6.14992e-05	6.9367	9.23672e-14
61	ABRSC01	506818	509906	-	ABRM00000000157	ABRSC01.148	-5.16496	0.000590408	-2.61044	0.0211816
62	ABRSC01	510090	512216	+	ABRM00000000158	ABRSC01.149	-3.33647	0.00605298	0	0
63	ABRSC01	518129	520907	+	ABRM00000000163	ABRSC01.153	0	0	-3.86841	0.0208878
64	ABRSC01	521100	521750	+	ABRM00000000164	ABRSC01.154	0	0	2.11063	0.00222571
65	ABRSC01	523906	534713	+	ABRM00000000165	ABRSC01.155	-3.46992	0.00929627	-1.57169	0.00334339
66	ABRSC01	555844	557765	+	ABRM00000000171	ABRSC01.158	-5.37579	0.000335615	-6.51126	2.41468e-06
67	ABRSC01	561962	564220	-	ABRM00000000174	ABRSC01.161	-5.7842	0.000741873	-6.91912	8.20105e-06
68	ABRSC01	566039	567836	+	ABRM00000000175	ABRSC01.162	-7.00814	1.6042e-06	-8.14372	2.09741e-09
69	ABRSC01	568559	569459	+	ABRM00000000176	ABRSC01.163	-8.51607	5.3235e-06	-9.65505	1.07022e-08
70	ABRSC01	576873	578190	-	ABRM00000000180	ABRSC01.167	-4.08379	0.0132259	-5.22024	0.000452631
71	ABRSC01	583299	584232	-	ABRM00000000182	ABRSC01.169	-7.13876	7.1148e-06	-8.27283	1.39948e-08
72	ABRSC01	585765	587799	-	ABRM00000000183	ABRSC01.170	-7.49504	2.23489e-07	-8.63042	1.65884e-10
73	ABRSC01	588181	593667	+	ABRM00000000184	ABRSC01.171	-6.96486	2.3965e-06	-8.10017	3.49586e-09
74	ABRSC01	594093	597107	-	ABRM00000000185	ABRSC01.172	0	0	-5.08613	0.00467888
75	ABRSC01	609522	610581	+	ABRM00000000191	ABRSC01.177	0	0	-3.4822	2.99987e-06
76	ABRSC01	611027	611815	-	ABRM00000000192	ABRSC01.178	0	0	2.05998	0.0106131
77	ABRSC01	629330	631396	+	ABRM00000000199	ABRSC01.185	-4.07964	0.0132261	0	0
78	ABRSC01	635457	636533	+	ABRM00000000200	ABRSC01.186	3.86503	4.72348e-14	3.16081	7.38965e-12
79	ABRSC01	653905	655322	-	ABRM00000000208	ABRSC01.194	0	0	-1.13575	0.00406216
80	ABRSC01	668196	669828	-	ABRM00000000211	ABRSC01.197	-4.70235	3.42063e-06	-3.75361	1.2698e-08
81	ABRSC01	673276	674196	+	ABRM00000000214	ABRSC01.200	-1.97571	0.000916634	-1.79337	3.80706e-05
82	ABRSC01	675194	677328	-	ABRM00000000215	ABRSC01.201	0	0	-2.03602	0.00155103
83	ABRSC01	691981	697262	+	ABRM00000000221	ABRSC01.207	-1.78348	0.0497772	0	0
84	ABRSC01	710854	711600	-	ABRM00000000225	ABRSC01.211	0	0	-3.5427	0.0465549
85	ABRSC01	714182	716594	+	ABRM00000000227	ABRSC01.213	-3.46422	0.0250682	0	0
86	ABRSC01	717537	718522	+	ABRM00000000229	ABRSC01.214	0	0	1.15288	0.00290536
87	ABRSC01	736510	737342	+	ABRM00000000236	ABRSC01.221	10.2076	1.875e-13	7.50853	8.67288e-17
88	ABRSC01	765138	765872	-	ABRM00000000248	ABRSC01.233	0	0	1.97855	0.000342797
89	ABRSC01	797036	798719	-	ABRM00000000249	ABRSC01.234	-6.84639	0.000239785	-7.98031	1.81422e-06
90	ABRSC01	797617	798767	-	ABRM00000000250	ABRSC01.235	-5.22787	0.00633873	-6.36153	0.000191714
91	ABRSC01	800402	801494	+	ABRM00000000251	ABRSC01.236	-5.83393	0.00233433	0	0
92	ABRSC01	803046	804694	+	ABRM00000000252	ABRSC01.237	-5.47403	1.16632e-06	-2.93732	4.85603e-05
93	ABRSC01	804986	805646	-	ABRM00000000253	ABRSC01.238	-11.4707	1.29663e-14	-5.86842	2.69802e-22
94	ABRSC01	806585	807861	+	ABRM00000000254	ABRSC01.239	-5.44575	0.00262652	0	0
95	ABRSC01	812038	813146	+	ABRM00000000255	ABRSC01.240	-1.88761	0.0292206	0	0
96	ABRSC01	813530	814790	-	ABRM00000000256	ABRSC01.241	0	0	1.18145	0.00033295
97	ABRSC01	816786	818072	-	ABRM00000000258	ABRSC01.243	0	0	-4.68225	0.00296482
98	ABRSC01	824339	825475	+	ABRM00000000260	ABRSC01.245	0	0	2.17666	0.00314138
99	ABRSC01	827686	833582	-	ABRM00000000262	ABRSC01.247	1.73749	0.00819248	0	0
100	ABRSC01	851058	852916	-	ABRM00000000270	ABRSC01.255	3.58299	0.0046115	2.97894	0.00328308
101	ABRSC01	865004	865411	+	ABRM00000000274	ABRSC01.259	0	0	-3.85624	0.0287841
102	ABRSC01	876843	878691	-	ABRM00000000279	ABRSC01.264	-3.24761	0.00707898	0	0
103	ABRSC01	882414	882889	-	ABRM00000000281	ABRSC01.266	4.48617	0.00435339	5.89255	1.04097e-14
104	ABRSC01	884207	885111	+	ABRM00000000282	ABRSC01.267	6.07237	1.40045e-20	6.93354	4.72162e-73
105	ABRSC01	905064	907796	-	ABRM00000000290	ABRSC01.275	0	0	-1.24593	0.0469829
106	ABRSC01	913903	915926	+	ABRM00000000294	ABRSC01.279	0	0	-4.16974	0.022738
107	ABRSC01	916670	919321	+	ABRM00000000295	ABRSC01.280	2.33356	0.0177161	4.91844	2.45547e-15
108	ABRSC01	921524	923347	+	ABRM00000000296	ABRSC01.281	0	0	-1.7621	0.0311643
109	ABRSC01	925215	928546	-	ABRM00000000298	ABRSC01.283	-3.25479	0.00262203	-2.99364	0.000986136
110	ABRSC01	939860	944958	-	ABRM00000000301	ABRSC01.286	0	0	-3.46207	0.00233435
111	ABRSC01	956954	957700	+	ABRM00000000305	ABRSC01.290	0	0	2.41914	0.000420568
112	ABRSC01	957778	958289	-	ABRM00000000306	ABRSC01.291	0	0	2.76557	0.00862469
113	ABRSC01	959161	960552	+	ABRM00000000307	ABRSC01.292	-4.52264	0.00375209	0	0
114	ABRSC01	968566	971766	+	ABRM00000000310	ABRSC01.295	0	0	1.16272	0.0391988
115	ABRSC01	972417	974101	+	ABRM00000000311	ABRSC01.296	-2.9478	0.0169559	0	0
116	ABRSC01	974333	975880	-	ABRM00000000312	ABRSC01.297	2.19388	0.000503261	2.82803	1.93268e-25
117	ABRSC01	986625	987785	-	ABRM00000000318	ABRSC01.301	6.56672	6.12278e-18	5.66459	5.91957e-25
118	ABRSC01	989816	990932	+	ABRM00000000319	ABRSC01.302	0	0	3.19267	0.00432497
119	ABRSC01	1004363	1011021	+	ABRM00000000326	ABRSC01.307	0	0	-1.06491	0.00827555
120	ABRSC01	1011845	1016829	-	ABRM00000000327	ABRSC01.308	-2.19885	0.0434664	0	0
121	ABRSC01	1019152	1022016	+	ABRM00000000328	ABRSC01.309	-2.53923	0.0397198	-2.00717	0.000582872
122	ABRSC01	1036005	1036388	-	ABRM00000000334	ABRSC01.315	0	0	3.34856	0.00148954
123	ABRSC01	1043282	1044088	+	ABRM00000000336	ABRSC01.317	5.6871	9.332e-06	6.01147	3.19184e-09
124	ABRSC01	1047109	1048224	-	ABRM00000000338	ABRSC01.319	0	0	1.31233	0.00124294
125	ABRSC01	1050183	1051215	+	ABRM00000000340	ABRSC01.321	0	0	-1.51925	0.00876473
126	ABRSC01	1052124	1053383	+	ABRM00000000341	ABRSC01.322	4.03506	6.95423e-05	3.83584	0.000179157
127	ABRSC01	1055998	1058568	-	ABRM00000000342	ABRSC01.323	0	0	1.31381	0.000772543
128	ABRSC01	1061427	1061975	+	ABRM00000000343	ABRSC01.324	0	0	1.68497	0.00825503
129	ABRSC01	1062261	1063844	+	ABRM00000000344	ABRSC01.325	-1.77185	0.0227698	0	0
130	ABRSC01	1073960	1076044	-	ABRM00000000349	ABRSC01.330	0	0	-3.35787	0.00116031
131	ABRSC01	1077643	1079725	-	ABRM00000000350	ABRSC01.331	0	0	-4.86848	0.0118012
132	ABRSC01	1080807	1082030	+	ABRM00000000351	ABRSC01.332	0	0	2.44891	0.0465134
133	ABRSC01	1082759	1083945	-	ABRM00000000352	ABRSC01.333	0	0	-2.19814	3.27411e-05
134	ABRSC01	1098185	1099433	-	ABRM00000000360	ABRSC01.341	-2.1953	0.00985514	0	0
135	ABRSC01	1100000	1101397	-	ABRM00000000361	ABRSC01.342	-2.55729	0.0363595	-3.21425	2.54812e-05
136	ABRSC01	1103918	1105449	+	ABRM00000000363	ABRSC01.344	-3.17736	0.0387074	0	0
137	ABRSC01	1106351	1106829	-	ABRM00000000364	ABRSC01.345	-2.32947	0.0295688	0	0
138	ABRSC01	1107907	1109113	-	ABRM00000000365	ABRSC01.346	0	0	-1.89134	0.0035146
139	ABRSC01	1114356	1115192	-	ABRM00000000368	ABRSC01.349	-4.12101	0.011803	0	0
140	ABRSC01	1115597	1116891	+	ABRM00000000369	ABRSC01.350	-3.3788	0.0494567	0	0
141	ABRSC01	1118347	1120479	-	ABRM00000000371	ABRSC01.352	0	0	-1.85892	0.00429275
142	ABRSC01	1121183	1121944	+	ABRM00000000373	ABRSC01.353	0	0	1.53826	0.0323093
143	ABRSC01	1124859	1126290	-	ABRM00000000375	ABRSC01.355	0	0	1.9209	0.0346965
144	ABRSC01	1129868	1131714	-	ABRM00000000377	ABRSC01.357	-1.92095	0.000604603	-1.15287	0.000292841
145	ABRSC01	1139863	1144059	+	ABRM00000000380	ABRSC01.360	-1.02427	0.04638	0	0
146	ABRSC01	1156123	1159308	+	ABRM00000000385	ABRSC01.365	-3.22993	0.00469672	0	0
147	ABRSC01	1184887	1186892	-	ABRM00000000395	ABRSC01.375	-3.28352	0.0103044	-3.59515	0.000832626
148	ABRSC01	1203073	1204279	-	ABRM00000000400	ABRSC01.380	2.11586	0.00279771	0	0
149	ABRSC01	1212429	1213067	-	ABRM00000000403	ABRSC01.383	0	0	4.53036	5.43069e-06
150	ABRSC01	1222204	1224487	-	ABRM00000000406	ABRSC01.386	2.01111	2.28325e-10	2.89456	9.20119e-15
151	ABRSC01	1226966	1228270	-	ABRM00000000407	ABRSC01.387	4.39806	0.00158476	0	0
152	ABRSC01	1229014	1230822	+	ABRM00000000408	ABRSC01.388	4.5835	3.50432e-08	4.53479	7.36275e-07
153	ABRSC01	1231927	1233242	+	ABRM00000000409	ABRSC01.389	-3.29258	0.00425367	-4.53685	4.26821e-07
154	ABRSC01	1239616	1240217	-	ABRM00000000412	ABRSC01.392	0	0	3.67484	0.000262128
155	ABRSC01	1265139	1266042	+	ABRM00000000414	ABRSC01.394	0	0	2.14285	1.45225e-06
156	ABRSC01	1278377	1280430	-	ABRM00000000419	ABRSC01.399	0	0	-3.96428	0.0268913
157	ABRSC01	1314251	1315210	+	ABRM00000000436	ABRSC01.415	6.37083	6.00463e-12	3.51733	0.0288881
158	ABRSC01	1315829	1316632	-	ABRM00000000437	ABRSC01.416	0	0	1.38481	0.00572677
159	ABRSC01	1319120	1322212	-	ABRM00000000439	ABRSC01.418	-2.87591	0.00448447	0	0
160	ABRSC01	1325031	1331462	-	ABRM00000000441	ABRSC01.420	-3.92462	0.00233433	-2.47537	2.9466e-06
161	ABRSC01	1334986	1338694	+	ABRM00000000442	ABRSC01.421	0	0	2.02046	0.0125714
162	ABRSC01	1339637	1340548	+	ABRM00000000444	ABRSC01.422	-2.31941	6.03106e-05	-1.481	0.000119462
163	ABRSC01	1350273	1350848	-	ABRM00000000449	ABRSC01.427	-6.48609	9.59367e-06	-7.62271	2.16679e-08
164	ABRSC01	1351724	1354947	-	ABRM00000000450	ABRSC01.428	0	0	-4.54213	0.00611291
165	ABRSC01	1355652	1356710	-	ABRM00000000452	ABRSC01.429	0	0	-2.23009	0.00191278
166	ABRSC01	1360956	1361642	-	ABRM00000000455	ABRSC01.432	0	0	-1.20795	0.0498998
167	ABRSC01	1362605	1368599	+	ABRM00000000456	ABRSC01.433	-4.3182	0.00199094	0	0
168	ABRSC01	1381783	1383688	-	ABRM00000000462	ABRSC01.438	-5.31208	0.000548013	0	0
169	ABRSC01	1401765	1402225	-	ABRM00000000468	ABRSC01.444	0	0	1.66662	0.0121454
170	ABRSC01	1402837	1406244	+	ABRM00000000469	ABRSC01.445	-2.48393	0.00234682	0	0
171	ABRSC01	1432962	1433672	-	ABRM00000000479	ABRSC01.454	-1.28913	0.0294771	-1.18928	0.0193769
172	ABRSC01	1439042	1442800	+	ABRM00000000482	ABRSC01.457	-4.98468	0.000718477	-1.58154	0.024867
173	ABRSC01	1447641	1448675	-	ABRM00000000485	ABRSC01.460	0	0	1.01204	0.016603
174	ABRSC01	1449486	1453278	+	ABRM00000000486	ABRSC01.461	-1.95684	0.031781	-2.65795	7.17377e-06
175	ABRSC01	1455212	1457482	+	ABRM00000000488	ABRSC01.463	-2.11351	0.0439713	0	0
176	ABRSC01	1460023	1460974	+	ABRM00000000490	ABRSC01.465	0	0	-4.27095	0.0128137
177	ABRSC01	1463414	1464118	+	ABRM00000000492	ABRSC01.467	-2.28919	0.0173918	0	0
178	ABRSC01	1471914	1473170	-	ABRM00000000495	ABRSC01.470	0	0	-1.06677	0.0115318
179	ABRSC01	1474099	1475666	+	ABRM00000000496	ABRSC01.471	0	0	-1.63223	0.0198013
180	ABRSC01	1481128	1484541	-	ABRM00000000499	ABRSC01.474	0	0	-1.4818	0.00171644
181	ABRSC01	1485777	1487655	-	ABRM00000000500	ABRSC01.475	0	0	-1.8818	0.0264463
182	ABRSC01	1492307	1494791	+	ABRM00000000502	ABRSC01.477	0	0	-5.42679	0.000281795
183	ABRSC01	1501424	1502498	-	ABRM00000000505	ABRSC01.479	2.24043	0.00454947	2.82746	0.000861155
184	ABRSC01	1502845	1504503	+	ABRM00000000506	ABRSC01.480	0	0	1.26657	0.00187439
185	ABRSC01	1511799	1512660	-	ABRM00000000507	ABRSC01.481	0	0	1.93794	0.0166895
186	ABRSC01	1525342	1527370	+	ABRM00000000514	ABRSC01.488	-4.34169	0.00849286	0	0
187	ABRSC01	1528362	1528980	+	ABRM00000000515	ABRSC01.489	0	0	3.66458	3.74462e-05
188	ABRSC01	1530154	1532105	-	ABRM00000000516	ABRSC01.490	-2.50171	0.000176719	-1.30876	0.000103647
189	ABRSC01	1537495	1538136	-	ABRM00000000519	ABRSC01.493	0	0	2.66546	0.0132149
190	ABRSC01	1546852	1550021	+	ABRM00000000523	ABRSC01.497	-7.39039	0.000148007	-3.79175	0.00245898
191	ABRSC01	1554881	1555505	-	ABRM00000000526	-	0	0	-3.69212	0.0285504
192	ABRSC01	1567976	1569562	-	ABRM00000000532	ABRSC01.505	-2.79397	0.0233008	0	0
193	ABRSC01	1590456	1592189	-	ABRM00000000540	ABRSC01.513	-8.22992	3.0327e-08	-1.24616	0.045295
194	ABRSC01	1615517	1616658	+	ABRM00000000545	ABRSC01.518	-1.71147	0.0248457	-1.53485	0.0305749
195	ABRSC01	1618576	1619685	+	ABRM00000000546	ABRSC01.519	-2.70818	1.01216e-07	0	0
196	ABRSC01	1620437	1621394	-	ABRM00000000547	ABRSC01.520	0	0	-1.03221	0.00804411
197	ABRSC01	1621723	1623644	-	ABRM00000000548	ABRSC01.521	-1.86049	0.000867343	0	0
198	ABRSC01	1627461	1627898	+	ABRM00000000551	-	0	0	-1.98352	0.0226658
199	ABRSC01	1629896	1632265	-	ABRM00000000552	ABRSC01.524	-3.59171	0.0416875	0	0
200	ABRSC01	1632541	1635042	-	ABRM00000000553	ABRSC01.525	1.46692	0.0210239	0	0
201	ABRSC01	1651528	1656097	-	ABRM00000000559	ABRSC01.531	0	0	-2.02349	0.0158264
202	ABRSC01	1663748	1668813	+	ABRM00000000563	ABRSC01.535	0	0	-2.17906	0.0218865
203	ABRSC01	1669145	1669731	-	ABRM00000000564	ABRSC01.536	0	0	1.71986	0.0479538
204	ABRSC01	1671718	1674284	+	ABRM00000000566	ABRSC01.538	-5.10193	0.000721898	0	0
205	ABRSC01	1689337	1690470	-	ABRM00000000573	ABRSC01.545	2.14554	0.000475471	2.11915	8.96758e-12
206	ABRSC01	1698959	1700422	+	ABRM00000000575	ABRSC01.547	-3.06727	0.00896862	-3.81167	9.78716e-05
207	ABRSC01	1705287	1707484	+	ABRM00000000578	ABRSC01.550	0	0	-2.66538	0.0223062
208	ABRSC01	1707580	1709126	+	ABRM00000000579	ABRSC01.551	-2.69333	0.00723059	-1.25175	0.0074368
209	ABRSC01	1725985	1726731	+	ABRM00000000586	ABRSC01.558	0	0	-1.59272	0.0290363
210	ABRSC01	1734555	1736199	-	ABRM00000000588	ABRSC01.560	4.78618	4.95694e-16	5.55	6.87045e-31
211	ABRSC01	1753151	1754108	-	ABRM00000000595	ABRSC01.567	1.45755	0.0111663	2.24784	4.72921e-06
212	ABRSC01	1755105	1756482	+	ABRM00000000596	ABRSC01.568	0	0	-5.71371	6.83944e-05
213	ABRSC01	1766486	1769965	+	ABRM00000000600	ABRSC01.572	0	0	-1.07026	0.00631878
214	ABRSC01	1778082	1778972	+	ABRM00000000603	ABRSC01.575	0	0	-4.88648	0.00433622
215	ABRSC01	1786331	1787448	+	ABRM00000000605	ABRSC01.577	7.55024	0.00895888	0	0
216	ABRSC01	1813337	1814515	+	ABRM00000000612	ABRSC01.583	4.27018	2.98345e-06	2.38354	0.00295767
217	ABRSC01	1818344	1820058	+	ABRM00000000613	ABRSC01.584	4.82132	0.0321647	0	0
218	ABRSC01	1867165	1867967	+	ABRM00000000615	ABRSC01.586	0	0	3.19324	3.19563e-05
219	ABRSC01	1874812	1877516	-	ABRM00000000617	ABRSC01.588	-5.02201	0.000972914	-1.87312	0.0106131
220	ABRSC01	1885567	1886349	-	ABRM00000000620	ABRSC01.591	6.50199	7.63404e-07	7.32703	7.64678e-16
221	ABRSC01	1887187	1888203	-	ABRM00000000621	ABRSC01.592	-4.14619	0.0323672	-4.44788	8.14988e-07
222	ABRSC01	1895867	1896436	-	ABRM00000000625	ABRSC01.596	1.93049	0.000458066	2.45196	7.78196e-08
223	ABRSC01	1897966	1899648	+	ABRM00000000627	ABRSC01.598	-4.20186	0.0116316	0	0
224	ABRSC01	1899947	1900225	-	ABRM00000000628	-	0	0	-4.34256	0.0185641
225	ABRSC01	1901375	1902128	+	ABRM00000000629	ABRSC01.599	-3.82621	0.00980422	-2.71141	0.00325138
226	ABRSC01	1912744	1915574	+	ABRM00000000632	ABRSC01.602	0	0	3.36313	1.05393e-05
227	ABRSC01	1936117	1937865	+	ABRM00000000639	ABRSC01.609	0	0	-1.71549	0.00243354
228	ABRSC01	1938827	1940432	+	ABRM00000000640	ABRSC01.610	0	0	-1.122	0.00118676
229	ABRSC01	1943415	1945157	-	ABRM00000000642	ABRSC01.612	0	0	2.29922	2.98362e-12
230	ABRSC01	1949835	1951509	+	ABRM00000000644	ABRSC01.614	-6.23975	2.82959e-05	-3.63873	0.00744478
231	ABRSC01	1985648	1986514	+	ABRM00000000653	ABRSC01.622	3.27897	0.00620452	2.26879	4.01334e-06
232	ABRSC01	1991546	1993220	-	ABRM00000000656	ABRSC01.625	-3.29297	0.00267877	-3.7693	2.52419e-06
233	ABRSC01	1996492	1997085	-	ABRM00000000658	ABRSC01.627	0	0	1.05639	0.0193684
234	ABRSC01	2007315	2009296	-	ABRM00000000662	ABRSC01.631	-4.89724	0.00372179	0	0
235	ABRSC01	2009980	2012308	+	ABRM00000000663	ABRSC01.632	-1.73481	0.000347953	-1.11834	0.0232216
236	ABRSC01	2014122	2016343	+	ABRM00000000664	ABRSC01.633	0	0	-3.6304	0.000253387
237	ABRSC01	2021935	2023544	-	ABRM00000000668	ABRSC01.637	0	0	-1.30835	0.000801144
238	ABRSC01	2024477	2025961	-	ABRM00000000669	ABRSC01.638	0	0	1.32116	0.00651762
239	ABRSC01	2027502	2030171	+	ABRM00000000670	ABRSC01.639	1.79338	0.0294552	0	0
240	ABRSC01	2032505	2034331	-	ABRM00000000672	ABRSC01.641	0	0	-5.95865	4.02583e-05
241	ABRSC01	2039263	2040247	+	ABRM00000000673	ABRSC01.642	-5.41366	2.16014e-05	-5.18504	1.92411e-07
242	ABRSC01	2042282	2044320	+	ABRM00000000674	ABRSC01.643	-2.52788	0.00446815	-1.81845	0.0102785
243	ABRSC01	2050111	2052785	+	ABRM00000000677	ABRSC01.646	-4.67836	7.54749e-09	-3.82141	7.20785e-06
244	ABRSC01	2063003	2063308	+	ABRM00000000681	-	-4.60034	0.00651852	-3.15929	0.0048611
245	ABRSC01	2063592	2064546	-	ABRM00000000682	ABRSC01.650	-4.37574	0.000763219	-4.17099	0.000165285
246	ABRSC01	2064935	2065495	-	ABRM00000000683	ABRSC01.651	-11.5396	2.09355e-08	-12.6739	8.04532e-12
247	ABRSC01	2067205	2069241	+	ABRM00000000684	ABRSC01.652	-7.97637	2.38601e-08	-8.32575	7.38944e-14
248	ABRSC01	2071374	2072218	+	ABRM00000000686	ABRSC01.654	-1.62091	0.0292872	0	0
249	ABRSC01	2072893	2074263	+	ABRM00000000687	ABRSC01.655	-5.98232	0.000172657	-3.45955	0.0034905
250	ABRSC01	2076153	2078385	-	ABRM00000000689	ABRSC01.657	-3.01758	0.00854884	0	0
251	ABRSC01	2079484	2081289	-	ABRM00000000690	ABRSC01.658	-5.49216	0.000311225	-1.39634	0.03594
252	ABRSC01	2084601	2086203	+	ABRM00000000692	ABRSC01.660	-5.93089	5.72497e-05	0	0
253	ABRSC01	2089522	2090775	-	ABRM00000000694	ABRSC01.662	-3.01355	0.0238935	-1.40743	0.0310222
254	ABRSC01	2091322	2092269	+	ABRM00000000695	ABRSC01.663	-4.88349	0.00149022	0	0
255	ABRSC01	2103926	2104688	-	ABRM00000000701	ABRSC01.669	0	0	2.19426	0.00902274
256	ABRSC01	2105825	2107699	+	ABRM00000000702	ABRSC01.670	0	0	1.71644	0.0413831
257	ABRSC01	2108227	2110020	+	ABRM00000000703	ABRSC01.671	0	0	1.8676	0.00834654
258	ABRSC01	2117906	2118292	+	ABRM00000000706	ABRSC01.674	5.85696	1.01666e-12	5.1395	2.24528e-15
259	ABRSC01	2125541	2127910	-	ABRM00000000709	ABRSC01.677	-6.18868	0.000106999	-2.20758	0.00160411
260	ABRSC01	2132052	2133417	+	ABRM00000000711	ABRSC01.679	0	0	2.22832	0.0121862
261	ABRSC01	2163240	2165005	-	ABRM00000000723	ABRSC01.691	5.69065	0.00590112	0	0
262	ABRSC01	2167760	2170542	+	ABRM00000000725	ABRSC01.693	0	0	-4.70527	0.00170414
263	ABRSC01	2172199	2172816	+	ABRM00000000727	ABRSC01.695	2.97769	9.44757e-07	2.45247	0.000268413
264	ABRSC01	2173281	2174808	+	ABRM00000000728	ABRSC01.696	-2.07331	5.33286e-06	-1.38744	0.00228083
265	ABRSC01	2175263	2177580	-	ABRM00000000729	ABRSC01.697	0	0	1.08265	0.0131891
266	ABRSC01	2183664	2186733	-	ABRM00000000733	ABRSC01.701	-3.08328	0.034228	0	0
267	ABRSC01	2188436	2190075	+	ABRM00000000734	ABRSC01.702	4.39708	8.38321e-05	4.78487	2.03862e-06
268	ABRSC01	2191555	2199392	+	ABRM00000000736	ABRSC01.703	2.75403	5.88756e-08	2.52847	5.9866e-15
269	ABRSC01	2202881	2204264	-	ABRM00000000738	ABRSC01.705	3.6076	4.15354e-05	2.82025	1.99396e-05
270	ABRSC01	2205089	2205841	-	ABRM00000000739	ABRSC01.706	6.28358	7.02e-29	6.14318	4.3643e-19
271	ABRSC01	2208362	2210182	-	ABRM00000000740	ABRSC01.707	0	0	4.25502	1.6608e-12
272	ABRSC01	2210854	2212218	+	ABRM00000000741	ABRSC01.708	0	0	1.5197	0.0106131
273	ABRSC01	2215190	2216021	+	ABRM00000000743	ABRSC01.710	1.63842	0.0181608	1.91036	4.31015e-05
274	ABRSC01	2224469	2225164	+	ABRM00000000749	ABRSC01.716	0	0	1.5772	0.00499334
275	ABRSC01	2226447	2227208	+	ABRM00000000750	ABRSC01.717	3.05146	0.00442525	2.37731	0.00552349
276	ABRSC01	2231461	2233255	+	ABRM00000000753	ABRSC01.720	-2.57897	0.00261004	-1.69131	0.00548926
277	ABRSC01	2239538	2241125	-	ABRM00000000757	ABRSC01.724	1.27278	0.00238474	1.06482	0.0268557
278	ABRSC01	2242067	2244534	+	ABRM00000000758	ABRSC01.725	0	0	3.50034	7.6478e-14
279	ABRSC01	2256435	2258108	-	ABRM00000000764	ABRSC01.731	-3.0136	0.0441101	0	0
280	ABRSC01	2259085	2260618	+	ABRM00000000765	ABRSC01.732	0	0	1.32962	0.00342931
281	ABRSC01	2262155	2266314	+	ABRM00000000767	ABRSC01.734	-1.98673	4.77181e-05	0	0
282	ABRSC01	2266878	2270363	+	ABRM00000000769	ABRSC01.735	-6.45756	7.36092e-05	0	0
283	ABRSC01	2271241	2272267	+	ABRM00000000770	ABRSC01.736	0	0	-4.60796	0.00759705
284	ABRSC01	2274750	2275667	-	ABRM00000000772	ABRSC01.738	0	0	-2.01845	3.2473e-07
285	ABRSC01	2277638	2279875	-	ABRM00000000773	ABRSC01.739	-1.27746	0.023244	0	0
286	ABRSC01	2282710	2283969	+	ABRM00000000774	ABRSC01.740	-3.63094	0.0427646	0	0
287	ABRSC01	2287118	2287851	-	ABRM00000000776	ABRSC01.742	0	0	-2.38098	0.0446676
288	ABRSC01	2289341	2290502	-	ABRM00000000777	ABRSC01.743	-3.747	0.0244279	-4.88318	0.00110478
289	ABRSC01	2299037	2301814	-	ABRM00000000780	ABRSC01.746	-3.09684	0.0356751	0	0
290	ABRSC01	2302816	2304043	-	ABRM00000000781	ABRSC01.747	2.9867	8.32051e-05	2.04642	4.70759e-05
291	ABRSC01	2315391	2316602	+	ABRM00000000785	ABRSC01.751	-2.90081	0.000970144	-7.29858	2.85027e-14
292	ABRSC01	2328828	2330161	-	ABRM00000000791	ABRSC01.757	-4.36696	0.0277763	0	0
293	ABRSC01	2336703	2337797	+	ABRM00000000792	ABRSC01.758	-4.78303	0.00203403	0	0
294	ABRSC01	2345011	2347958	+	ABRM00000000795	ABRSC01.761	-3.18907	0.000400703	-1.70134	0.00055507
295	ABRSC01	2371539	2374196	-	ABRM00000000802	ABRSC01.768	-1.97267	0.0386075	-2.35604	0.00277758
296	ABRSC01	2375185	2377254	+	ABRM00000000803	ABRSC01.769	-3.04882	0.00028614	-2.1309	3.16877e-12
297	ABRSC01	2387484	2388905	+	ABRM00000000807	ABRSC01.773	0	0	2.36079	6.68844e-06
298	ABRSC01	2394880	2396031	+	ABRM00000000810	ABRSC01.776	-2.7649	0.0245027	-3.29323	0.000929601
299	ABRSC01	2405285	2406121	-	ABRM00000000814	ABRSC01.780	0	0	-1.44558	0.00439184
300	ABRSC01	2409453	2410439	+	ABRM00000000816	ABRSC01.782	0	0	-1.45796	0.0118463
301	ABRSC01	2415242	2417170	-	ABRM00000000819	ABRSC01.785	-3.70129	0.00843088	-2.24394	0.0119076
302	ABRSC01	2420413	2423360	-	ABRM00000000821	ABRSC01.787	-5.73747	1.88857e-10	-1.85478	0.014939
303	ABRSC01	2425187	2426647	-	ABRM00000000823	ABRSC01.788	0	0	-3.19353	0.0032761
304	ABRSC01	2426917	2429230	+	ABRM00000000824	ABRSC01.789	-2.31768	0.00187373	-2.06024	2.89721e-09
305	ABRSC01	2438384	2439186	-	ABRM00000000830	ABRSC01.795	4.64298	5.9328e-13	5.62848	1.30519e-30
306	ABRSC01	2440562	2440816	-	ABRM00000000831	-	0	0	4.58645	1.29273e-07
307	ABRSC01	2444668	2445516	+	ABRM00000000832	ABRSC01.796	2.73231	2.01763e-09	2.66185	0.00179605
308	ABRSC01	2447174	2448190	-	ABRM00000000834	ABRSC01.798	-2.88773	0.0106526	-2.35204	0.0100121
309	ABRSC01	2457640	2459284	-	ABRM00000000837	ABRSC01.801	-3.05277	0.00814644	-2.49621	0.000150614
310	ABRSC01	2471638	2473226	-	ABRM00000000843	ABRSC01.807	0	0	-2.87059	1.28659e-05
311	ABRSC01	2481594	2484075	-	ABRM00000000848	ABRSC01.812	-2.72278	0.00917279	-1.13351	0.00949155
312	ABRSC01	2485013	2486230	-	ABRM00000000849	ABRSC01.813	0	0	-1.34625	0.00425639
313	ABRSC01	2492235	2495295	+	ABRM00000000854	ABRSC01.817	-1.79136	0.024146	0	0
314	ABRSC01	2496822	2497316	+	ABRM00000000855	ABRSC01.818	-1.9885	0.000205768	0	0
315	ABRSC01	2498261	2500661	+	ABRM00000000856	ABRSC01.819	-1.87072	0.00494408	-1.93605	3.82652e-05
316	ABRSC01	2506801	2507770	-	ABRM00000000859	ABRSC01.822	-3.43804	0.0453087	0	0
317	ABRSC01	2512141	2513287	+	ABRM00000000861	ABRSC01.824	-2.93454	0.0396972	-3.31984	0.006545
318	ABRSC01	2516358	2517374	+	ABRM00000000862	ABRSC01.825	0	0	-1.38342	0.022726
319	ABRSC01	2517815	2519776	+	ABRM00000000863	ABRSC01.826	0	0	-5.99075	3.38761e-05
320	ABRSC01	2527753	2529777	+	ABRM00000000866	ABRSC01.829	0	0	2.66386	1.02224e-06
321	ABRSC01	2530001	2531727	-	ABRM00000000867	ABRSC01.830	0	0	-1.22782	0.0142561
322	ABRSC01	2535243	2536472	+	ABRM00000000869	ABRSC01.832	2.90698	0.000559985	3.85743	8.49098e-08
323	ABRSC01	2541439	2542992	+	ABRM00000000872	ABRSC01.835	0	0	-1.75469	0.0242714
324	ABRSC01	2547451	2549337	-	ABRM00000000875	ABRSC01.838	-2.66097	0.0284485	-1.86196	0.000431302
325	ABRSC01	2566087	2569232	+	ABRM00000000880	ABRSC01.843	-3.39855	0.00633021	0	0
326	ABRSC01	2576405	2600529	-	ABRM00000000885	ABRSC01.847	3.04845	0.0187316	2.10833	0.0226046
327	ABRSC01	2601942	2603315	-	ABRM00000000886	ABRSC01.848	4.30841	0.00683387	4.074	0.000137171
328	ABRSC01	2628561	2628941	+	ABRM00000000893	ABRSC01.854	3.38187	0.000378969	3.9745	8.06341e-06
329	ABRSC01	2632056	2632527	-	ABRM00000000895	-	0	0	-1.38429	0.012073
330	ABRSC01	2636979	2639845	-	ABRM00000000898	ABRSC01.857	0	0	1.56924	0.00275289
331	ABRSC01	2640264	2642002	+	ABRM00000000899	ABRSC01.858	0	0	-1.31484	0.0127629
332	ABRSC01	2647096	2648155	+	ABRM00000000901	ABRSC01.860	-6.2052	1.90698e-05	0	0
333	ABRSC01	2648797	2649590	+	ABRM00000000902	ABRSC01.861	10.3051	6.27251e-18	10.8509	9.32546e-73
334	ABRSC01	2650037	2651320	+	ABRM00000000903	ABRSC01.862	0	0	-2.00582	0.000354613
335	ABRSC01	2654747	2656188	+	ABRM00000000905	ABRSC01.864	0	0	-3.6186	4.0972e-06
336	ABRSC01	2658604	2659311	+	ABRM00000000906	ABRSC01.865	4.85918	2.80059e-16	2.01286	0.0456141
337	ABRSC01	2662508	2663539	+	ABRM00000000907	ABRSC01.866	-5.89147	7.24935e-05	-2.42366	0.000142124
338	ABRSC01	2663757	2664332	-	ABRM00000000908	ABRSC01.867	-2.77325	0.0247636	-2.26232	0.000110347
339	ABRSC01	2665876	2667546	-	ABRM00000000910	ABRSC01.869	-5.79739	9.46231e-05	-1.91809	0.00275492
340	ABRSC01	2670947	2673319	-	ABRM00000000911	ABRSC01.870	0	0	-2.77278	0.00135773
341	ABRSC01	2678866	2681004	-	ABRM00000000914	ABRSC01.873	0	0	-3.95398	0.0199801
342	ABRSC01	2687700	2688756	+	ABRM00000000918	ABRSC01.877	-2.29621	0.0326796	-1.52812	0.0480597
343	ABRSC01	2689025	2690905	-	ABRM00000000919	ABRSC01.878	-6.7204	0.000176719	-2.35144	0.0434576
344	ABRSC01	2694858	2695868	-	ABRM00000000922	ABRSC01.881	-2.12752	0.0161324	-1.21152	0.00611152
345	ABRSC01	2696362	2700537	+	ABRM00000000923	ABRSC01.882	-2.88275	0.00075176	0	0
346	ABRSC01	2701337	2702433	-	ABRM00000000925	ABRSC01.883	-6.96583	4.85531e-06	-4.32392	0.000107497
347	ABRSC01	2719826	2722347	-	ABRM00000000931	ABRSC01.889	0	0	-4.12819	0.0349649
348	ABRSC01	2724264	2725897	+	ABRM00000000932	ABRSC01.890	0	0	-2.19007	0.00428123
349	ABRSC01	2733531	2735254	-	ABRM00000000936	ABRSC01.894	-1.77068	0.0198005	-1.24548	0.00563834
350	ABRSC01	2737995	2738726	-	ABRM00000000938	ABRSC01.896	2.57631	0.0351068	2.94178	0.00718396
351	ABRSC01	2739977	2742646	+	ABRM00000000939	ABRSC01.897	-1.48075	0.0413639	0	0
352	ABRSC01	2747124	2748266	+	ABRM00000000941	ABRSC01.899	0	0	-5.01521	0.0239528
353	ABRSC01	2761356	2761672	+	ABRM00000000946	ABRSC01.904	5.68685	0.00546933	0	0
354	ABRSC01	2762064	2762732	+	ABRM00000000947	ABRSC01.905	4.47697	0.000219742	2.75918	0.00129587
355	ABRSC01	2775466	2777314	-	ABRM00000000952	ABRSC01.910	2.56705	0.000245567	2.88333	3.01078e-08
356	ABRSC01	2784458	2787376	-	ABRM00000000954	ABRSC01.912	0	0	-1.50716	0.0387206
357	ABRSC01	2797796	2798611	-	ABRM00000000957	ABRSC01.915	0	0	6.11994	2.88596e-44
358	ABRSC01	2802756	2803125	+	ABRM00000000958	ABRSC01.916	0	0	-2.46579	1.18961e-05
359	ABRSC01	2813829	2816513	+	ABRM00000000962	ABRSC01.920	-1.518	0.00056273	-1.15085	6.42419e-05
360	ABRSC01	2834414	2836933	+	ABRM00000000969	ABRSC01.927	-3.85118	0.0323672	0	0
361	ABRSC01	2837687	2838169	+	ABRM00000000970	ABRSC01.928	0	0	2.24834	1.11143e-22
362	ABRSC01	2848289	2850692	+	ABRM00000000975	ABRSC01.933	-1.9392	0.0342751	-1.78773	0.00315831
363	ABRSC01	2854032	2855707	+	ABRM00000000977	ABRSC01.935	2.49885	0.0207791	2.50723	2.0889e-07
364	ABRSC01	2856722	2858323	+	ABRM00000000978	ABRSC01.936	-7.27602	2.18025e-06	0	0
365	ABRSC01	2862540	2864648	+	ABRM00000000980	ABRSC01.938	-6.30448	0.00020432	-7.43899	1.3448e-06
366	ABRSC01	2868438	2869514	+	ABRM00000000982	ABRSC01.940	-2.07577	0.0132324	-2.49595	0.000579243
367	ABRSC01	2878375	2878890	-	ABRM00000000987	ABRSC01.945	2.1238	0.00980422	2.76442	6.94583e-05
368	ABRSC01	2879836	2881821	+	ABRM00000000988	ABRSC01.946	-2.62849	0.0460726	0	0
369	ABRSC01	2884506	2884971	-	ABRM00000000991	ABRSC01.949	-1.99897	0.0176862	-1.68837	0.000694339
370	ABRSC01	2979124	2980837	-	ABRM00000000995	ABRSC01.953	0	0	-1.41168	0.0021786
371	ABRSC01	2991097	2991692	-	ABRM00000000999	ABRSC01.957	0	0	2.13178	0.00303352
372	ABRSC01	2991972	2995618	-	ABRM00000001000	ABRSC01.958	-2.16528	0.00281448	0	0
373	ABRSC01	3007262	3008894	+	ABRM00000001005	ABRSC01.963	-4.97431	0.0015022	1.98148	0.0422926
374	ABRSC01	3013702	3015427	+	ABRM00000001007	ABRSC01.965	0	0	-1.4046	0.000720138
375	ABRSC01	3034941	3036196	+	ABRM00000001015	ABRSC01.972	0	0	-5.07035	0.000867369
376	ABRSC01	3038594	3041356	+	ABRM00000001017	ABRSC01.974	0	0	-2.63202	0.000565106
377	ABRSC01	3041904	3042555	-	ABRM00000001018	ABRSC01.975	1.68136	1.54023e-10	1.64516	2.31365e-19
378	ABRSC01	3046988	3047929	+	ABRM00000001021	ABRSC01.978	0	0	-1.42434	0.00874436
379	ABRSC01	3056049	3057497	-	ABRM00000001025	ABRSC01.982	-3.4372	0.00697238	-3.06109	6.02752e-05
380	ABRSC01	3058104	3058822	+	ABRM00000001026	ABRSC01.983	-5.68742	0.00357311	-3.0627	0.0124356
381	ABRSC01	3059260	3060450	+	ABRM00000001027	ABRSC01.984	-3.69562	0.00103539	-2.31974	0.00401771
382	ABRSC01	3066187	3068571	-	ABRM00000001030	ABRSC01.987	-1.46475	0.0498206	-1.81512	3.76999e-07
383	ABRSC01	3075503	3077081	-	ABRM00000001034	ABRSC01.991	0	0	1.3783	1.34288e-13
384	ABRSC01	3079847	3080288	-	ABRM00000001036	ABRSC01.993	2.14243	0.00184396	1.47101	0.0495546
385	ABRSC01	3080800	3088665	+	ABRM00000001037	ABRSC01.994	-4.40451	8.19692e-05	-2.41186	3.65923e-06
386	ABRSC01	3095790	3097420	+	ABRM00000001041	ABRSC01.998	-5.58443	4.53632e-36	-3.33967	6.21016e-19
387	ABRSC01	3098908	3100673	+	ABRM00000001042	ABRSC01.999	-1.6142	0.0317004	0	0
388	ABRSC01	3102492	3104129	-	ABRM00000001043	ABRSC01.1000	0	0	-3.22718	0.00614128
389	ABRSC01	3105319	3108552	-	ABRM00000001044	ABRSC01.1001	0	0	-4.66252	0.000124664
390	ABRSC01	3110885	3113299	-	ABRM00000001047	ABRSC01.1003	0	0	-1.50671	0.000985506
391	ABRSC01	3120988	3123931	-	ABRM00000001052	ABRSC01.1008	0	0	-1.99606	0.000115725
392	ABRSC01	3131089	3132065	+	ABRM00000001057	ABRSC01.1013	-3.92354	0.0209102	0	0
393	ABRSC01	3144879	3145999	+	ABRM00000001063	ABRSC01.1018	0	0	2.44324	1.2421e-13
394	ABRSC01	3160504	3161271	+	ABRM00000001066	ABRSC01.1020	3.8198	4.61894e-05	3.96298	9.53395e-11
395	ABRSC01	3161937	3164081	-	ABRM00000001067	ABRSC01.1021	0	0	-1.18486	0.000843732
396	ABRSC01	3170216	3171211	+	ABRM00000001070	ABRSC01.1024	0	0	-2.17849	0.0109195
397	ABRSC01	3171467	3174082	-	ABRM00000001071	ABRSC01.1025	-5.29761	0.00691273	-6.43288	0.000226072
398	ABRSC01	3186892	3190044	-	ABRM00000001078	ABRSC01.1032	-2.42354	0.0025517	-2.03916	0.000967957
399	ABRSC01	3192246	3193201	+	ABRM00000001081	ABRSC01.1035	0	0	-1.01592	0.000377298
400	ABRSC01	3193894	3197716	-	ABRM00000001082	ABRSC01.1036	-4.57353	0.000347925	0	0
401	ABRSC01	3211249	3213129	+	ABRM00000001086	ABRSC01.1040	0	0	-2.24688	0.0239528
402	ABRSC01	3220161	3221665	+	ABRM00000001090	ABRSC01.1044	-6.78305	0.0012565	-7.91779	2.15772e-05
403	ABRSC01	3232616	3232869	-	ABRM00000001097	ABRSC01.1051	0	0	2.48889	0.0014914
404	ABRSC01	3240036	3240744	+	ABRM00000001100	ABRSC01.1054	2.57013	0.0011927	2.70423	1.05077e-08
405	ABRSC01	3244839	3245256	+	ABRM00000001103	ABRSC01.1057	0	0	-4.46395	0.00545807
406	ABRSC01	3255018	3255356	-	ABRM00000001107	ABRSC01.1061	-1.43153	0.012609	0	0
407	ABRSC01	3262267	3262625	-	ABRM00000001110	ABRSC01.1064	0	0	1.92948	0.0210537
408	ABRSC01	3265003	3266443	+	ABRM00000001111	ABRSC01.1065	0	0	-1.70002	0.0019896
409	ABRSC01	3269295	3271263	+	ABRM00000001113	ABRSC01.1067	0	0	2.9825	1.60586e-07
410	ABRSC01	3273149	3274702	+	ABRM00000001115	ABRSC01.1069	-2.5037	0.0411791	0	0
411	ABRSC01	3285289	3285680	-	ABRM00000001120	ABRSC01.1074	0	0	-2.28221	0.00985329
412	ABRSC01	3289730	3290044	-	ABRM00000001123	ABRSC01.1077	0	0	1.97802	0.0117854
413	ABRSC01	3294245	3294879	+	ABRM00000001126	ABRSC01.1080	0	0	1.22978	6.60922e-06
414	ABRSC01	3296958	3299542	+	ABRM00000001127	ABRSC01.1081	0	0	2.74447	0.000204872
415	ABRSC01	3300163	3301105	+	ABRM00000001128	ABRSC01.1082	0	0	-1.11583	0.0201107
416	ABRSC01	3306118	3309372	+	ABRM00000001131	ABRSC01.1085	0	0	-1.18589	0.0159844
417	ABRSC01	3317366	3318172	+	ABRM00000001135	-	0	0	-1.30965	0.0127828
418	ABRSC01	3324073	3325740	-	ABRM00000001138	ABRSC01.1091	0	0	-3.83756	0.0218233
419	ABRSC01	3326317	3327324	-	ABRM00000001139	ABRSC01.1092	2.96547	0.0100151	0	0
420	ABRSC01	3328316	3329110	-	ABRM00000001140	ABRSC01.1093	0	0	1.06342	0.0192453
421	ABRSC01	3332175	3333111	+	ABRM00000001142	ABRSC01.1095	0	0	-2.14178	0.000185572
422	ABRSC01	3339415	3340106	-	ABRM00000001145	ABRSC01.1098	2.19886	0.0350492	0	0
423	ABRSC01	3351719	3357399	-	ABRM00000001149	ABRSC01.1102	-2.03731	0.00119594	-2.99224	5.10628e-09
424	ABRSC01	3365433	3367092	-	ABRM00000001151	ABRSC01.1104	-3.8178	0.000873406	0	0
425	ABRSC01	3367704	3369271	-	ABRM00000001152	ABRSC01.1105	0	0	-2.95463	0.0100415
426	ABRSC01	3375415	3377070	+	ABRM00000001155	ABRSC01.1108	-6.18756	0.000936734	-3.65092	0.0143135
427	ABRSC01	3377448	3378682	-	ABRM00000001156	ABRSC01.1109	-3.54822	0.0309445	0	0
428	ABRSC01	3380772	3381908	-	ABRM00000001157	ABRSC01.1110	0	0	-2.40537	0.0157067
429	ABRSC01	3382138	3383743	-	ABRM00000001158	ABRSC01.1111	-4.02866	0.0328778	-5.16578	0.00209632
430	ABRSC01	3386372	3387700	+	ABRM00000001160	ABRSC01.1113	-1.19398	0.012506	-1.3875	5.50856e-05
431	ABRSC01	3388281	3389381	+	ABRM00000001161	ABRSC01.1114	3.11809	1.95239e-07	2.22925	3.6402e-05
432	ABRSC01	3392200	3394453	+	ABRM00000001163	ABRSC01.1116	0	0	-1.72731	0.0138605
433	ABRSC01	3401948	3402449	-	ABRM00000001166	ABRSC01.1119	1.11138	0.0112504	1.28688	0.000363413
434	ABRSC01	3404160	3406383	-	ABRM00000001168	ABRSC01.1121	-4.85834	0.0035425	-3.27694	0.00565555
435	ABRSC01	3407595	3410779	+	ABRM00000001169	ABRSC01.1122	0	0	-2.6737	1.7917e-06
436	ABRSC01	3414375	3414898	-	ABRM00000001171	ABRSC01.1124	-2.40968	0.0046115	0	0
437	ABRSC01	3425773	3427457	-	ABRM00000001176	ABRSC01.1129	2.02331	0.00306311	1.77779	0.000322483
438	ABRSC01	3429926	3431739	+	ABRM00000001178	ABRSC01.1131	4.81668	1.53852e-10	4.64399	2.87243e-12
439	ABRSC01	3432960	3434437	-	ABRM00000001179	ABRSC01.1132	-4.5071	0.00206285	-4.65163	2.24681e-06
440	ABRSC01	3434996	3435422	+	ABRM00000001180	ABRSC01.1133	-2.89916	0.0116316	0	0
441	ABRSC01	3435728	3437331	+	ABRM00000001181	ABRSC01.1134	-3.02606	0.0403452	-2.70839	0.0288995
442	ABRSC01	3437999	3439585	+	ABRM00000001182	ABRSC01.1135	-2.52997	0.0450653	-3.13646	0.00245883
443	ABRSC01	3440243	3440999	-	ABRM00000001183	ABRSC01.1136	-4.01639	0.0160028	-5.15244	0.000601335
444	ABRSC01	3443565	3447422	+	ABRM00000001185	ABRSC01.1138	-4.104	0.00194611	-3.58901	1.17097e-06
445	ABRSC01	3453156	3453971	-	ABRM00000001188	ABRSC01.1141	-4.83834	0.0187127	0	0
446	ABRSC01	3460042	3461591	+	ABRM00000001190	ABRSC01.1143	0	0	-1.07831	0.000208925
447	ABRSC01	3466033	3471204	+	ABRM00000001192	ABRSC01.1145	2.00816	0.0349906	0	0
448	ABRSC01	3476953	3482502	-	ABRM00000001195	ABRSC01.1148	-1.49933	0.0392975	-1.48836	5.83709e-05
449	ABRSC01	3487820	3490238	-	ABRM00000001198	ABRSC01.1150	0	0	-1.1116	5.16127e-05
450	ABRSC01	3504388	3505434	-	ABRM00000001207	ABRSC01.1157	-4.3831	4.97955e-08	-3.71006	1.44197e-08
451	ABRSC01	3506583	3507602	+	ABRM00000001208	ABRSC01.1158	-2.97655	0.0121169	0	0
452	ABRSC01	3508534	3510791	-	ABRM00000001209	ABRSC01.1159	-2.35489	4.86642e-05	-1.32732	0.0494927
453	ABRSC01	3511124	3511714	+	ABRM00000001210	ABRSC01.1160	3.24789	1.49473e-05	2.87277	4.09693e-06
454	ABRSC01	3515425	3520009	-	ABRM00000001213	ABRSC01.1163	0	0	-1.28706	0.00209875
455	ABRSC01	3534447	3537387	+	ABRM00000001221	ABRSC01.1170	-2.05608	0.0131681	-2.17434	0.00389924
456	ABRSC01	3537794	3538107	-	ABRM00000001222	ABRSC01.1171	0	0	-1.61083	0.01426
457	ABRSC01	3567852	3568475	+	ABRM00000001234	ABRSC01.1182	-2.79807	0.000318921	-1.59097	0.0471207
458	ABRSC01	3568541	3569757	-	ABRM00000001235	ABRSC01.1183	0	0	-1.23341	0.0193684
459	ABRSC01	3575028	3576088	+	ABRM00000001238	ABRSC01.1186	1.34529	0.000686405	1.3429	0.00824892
460	ABRSC01	3576249	3576859	-	ABRM00000001239	ABRSC01.1187	2.04781	0.00640078	0	0
461	ABRSC01	3581821	3584182	-	ABRM00000001242	ABRSC01.1190	-1.88092	0.0163306	0	0
462	ABRSC01	3584471	3585244	+	ABRM00000001243	ABRSC01.1191	1.36967	0.00210648	0	0
463	ABRSC01	3592221	3593762	+	ABRM00000001247	ABRSC01.1195	-1.89286	0.00649999	0	0
464	ABRSC01	3598592	3599385	+	ABRM00000001250	ABRSC01.1198	0	0	-4.17194	0.00856635
465	ABRSC01	3604431	3605238	+	ABRM00000001252	ABRSC01.1200	-4.77495	0.00824625	0	0
466	ABRSC01	3607084	3608085	-	ABRM00000001253	ABRSC01.1201	-5.79295	0.00188922	-6.92675	3.22578e-05
467	ABRSC01	3609193	3611291	+	ABRM00000001254	ABRSC01.1202	-4.47521	0.00413179	-6.87579	0.000129628
468	ABRSC01	3611403	3613109	-	ABRM00000001255	ABRSC01.1203	0	0	1.00227	0.00022806
469	ABRSC01	3613824	3615212	+	ABRM00000001256	ABRSC01.1204	0	0	-4.10298	0.0136102
470	ABRSC01	3615297	3617116	-	ABRM00000001257	ABRSC01.1205	-2.8257	0.00561553	0	0
471	ABRSC01	3618028	3619006	-	ABRM00000001258	ABRSC01.1206	-1.40125	0.042169	0	0
472	ABRSC01	3619502	3620128	-	ABRM00000001259	ABRSC01.1207	-2.73429	9.28876e-05	-1.72054	2.26736e-05
473	ABRSC01	3621403	3622966	-	ABRM00000001260	ABRSC01.1208	3.69696	3.89831e-05	2.7149	6.13443e-11
474	ABRSC01	3624238	3625227	-	ABRM00000001261	ABRSC01.1209	0	0	-1.56736	0.0206257
475	ABRSC01	3635770	3639225	-	ABRM00000001266	ABRSC01.1214	-3.28648	0.00171076	-2.93341	4.14822e-14
476	ABRSC01	3642278	3643536	+	ABRM00000001268	ABRSC01.1216	0	0	-4.45339	0.00685568
477	ABRSC01	3647541	3648551	-	ABRM00000001270	ABRSC01.1218	8.08921	4.98223e-11	8.16685	9.96207e-33
478	ABRSC01	3652701	3653912	+	ABRM00000001272	ABRSC01.1220	6.74679	4.99571e-07	8.49367	1.47799e-40
479	ABRSC01	3660648	3665357	+	ABRM00000001275	ABRSC01.1223	0	0	1.89566	0.014595
480	ABRSC01	3676486	3677040	-	ABRM00000001279	ABRSC01.1227	0	0	-1.86206	0.045943
481	ABRSC01	3678287	3678946	+	ABRM00000001280	ABRSC01.1228	0	0	1.15692	1.56397e-05
482	ABRSC01	3684527	3685989	-	ABRM00000001284	ABRSC01.1232	0	0	-1.99418	0.0151614
483	ABRSC01	3693312	3694271	-	ABRM00000001290	ABRSC01.1238	-4.41182	0.00534087	-5.54711	0.00011578
484	ABRSC01	3699161	3700119	+	ABRM00000001293	ABRSC01.1241	0	0	1.94682	0.000137665
485	ABRSC01	3704964	3706842	-	ABRM00000001295	ABRSC01.1243	-4.31827	0.00608977	0	0
486	ABRSC01	3707905	3708540	+	ABRM00000001296	ABRSC01.1244	0	0	-3.24797	0.00258693
487	ABRSC01	3708941	3710807	+	ABRM00000001297	ABRSC01.1245	1.84413	0.0447144	0	0
488	ABRSC01	3711814	3714998	+	ABRM00000001298	ABRSC01.1246	0	0	-1.76267	0.015254
489	ABRSC01	3715900	3716448	-	ABRM00000001299	ABRSC01.1247	0	0	-2.56117	0.0499769
490	ABRSC01	3717324	3717791	+	ABRM00000001300	ABRSC01.1248	-4.08281	0.00127459	-3.34993	0.0044256
491	ABRSC01	3719763	3720539	-	ABRM00000001301	ABRSC01.1249	0	0	-2.53585	0.000462958
492	ABRSC01	3731560	3734596	-	ABRM00000001306	ABRSC01.1254	-1.71054	0.00729485	-1.17457	0.00306779
493	ABRSC01	3750601	3751780	-	ABRM00000001314	ABRSC01.1262	-1.2664	0.0337227	0	0
494	ABRSC01	3752458	3753300	+	ABRM00000001315	ABRSC01.1263	0	0	-3.46443	3.5628e-13
495	ABRSC01	3754042	3755325	-	ABRM00000001316	ABRSC01.1264	0	0	-1.30794	0.0315689
496	ABRSC01	3762209	3764698	+	ABRM00000001318	ABRSC01.1266	-4.09199	1.06717e-05	-1.9545	0.0134316
497	ABRSC01	3765586	3766894	+	ABRM00000001320	ABRSC01.1268	-2.64682	0.000161491	-1.19739	1.29039e-05
498	ABRSC01	3781184	3782107	+	ABRM00000001325	ABRSC01.1273	0	0	-1.13852	0.0262136
499	ABRSC01	3790379	3790970	+	ABRM00000001330	ABRSC01.1277	1.96135	0.03095	0	0
500	ABRSC01	3792538	3793729	-	ABRM00000001331	ABRSC01.1278	2.9803	0.0135695	3.08905	0.000253387
501	ABRSC01	3796890	3800761	+	ABRM00000001332	ABRSC01.1279	0	0	-4.64951	0.00368848
502	ABRSC01	3813791	3815350	-	ABRM00000001339	ABRSC01.1286	0	0	-4.04226	0.0152744
503	ABRSC01	3821856	3823437	-	ABRM00000001342	ABRSC01.1289	0	0	2.42027	0.00715459
504	ABRSC01	3823940	3825448	-	ABRM00000001343	ABRSC01.1290	0	0	2.29684	0.02546
505	ABRSC01	3828238	3829806	+	ABRM00000001345	ABRSC01.1292	0	0	3.02383	0.00117856
506	ABRSC01	3834113	3840138	+	ABRM00000001348	ABRSC01.1295	-6.1121	3.34694e-05	0	0
507	ABRSC01	3839080	3840138	+	ABRM00000001349	ABRSC01.1296	5.79795	2.81935e-15	3.91529	0.000206831
508	ABRSC01	3843327	3844157	-	ABRM00000001351	ABRSC01.1298	3.32959	0.0010528	0	0
509	ABRSC01	3848329	3849643	-	ABRM00000001353	ABRSC01.1300	-1.75672	0.0288634	0	0
510	ABRSC01	3854380	3858035	-	ABRM00000001355	ABRSC01.1302	0	0	-2.63411	0.0118258
511	ABRSC01	3873421	3883263	+	ABRM00000001360	ABRSC01.1307	-2.83122	0.0166131	0	0
512	ABRSC01	3884487	3885769	-	ABRM00000001361	ABRSC01.1308	-6.64295	0.001094	0	0
513	ABRSC01	3897182	3899711	-	ABRM00000001367	ABRSC01.1314	-3.36811	0.00119326	-2.26941	3.17273e-05
514	ABRSC01	3906209	3907135	+	ABRM00000001370	ABRSC01.1317	0	0	-3.47895	0.0195237
515	ABRSC01	3909684	3910243	-	ABRM00000001372	ABRSC01.1319	-3.81107	0.00545596	0	0
516	ABRSC01	3912792	3913082	+	ABRM00000001375	ABRSC01.1322	3.31649	0.0156511	0	0
517	ABRSC01	3918955	3920816	-	ABRM00000001377	ABRSC01.1324	-1.21714	0.0262454	0	0
518	ABRSC01	3921163	3921841	+	ABRM00000001378	ABRSC01.1325	1.04554	0.0155036	1.45339	3.33568e-06
519	ABRSC01	3925890	3928407	-	ABRM00000001380	ABRSC01.1327	0	0	-1.10282	0.00279835
520	ABRSC01	3929337	3930421	-	ABRM00000001381	ABRSC01.1328	-2.70295	0.0420635	-3.48153	8.42586e-06
521	ABRSC01	3933413	3933764	-	ABRM00000001383	ABRSC01.1330	-2.37667	0.007849	0	0
522	ABRSC01	3948585	3950345	+	ABRM00000001388	ABRSC01.1335	-1.96638	0.00261004	-1.09233	0.0232216
523	ABRSC01	3952456	3954982	+	ABRM00000001389	ABRSC01.1336	0	0	-1.81089	0.01754
524	ABRSC01	3958260	3958643	-	ABRM00000001391	ABRSC01.1338	0	0	2.09391	0.0187527
525	ABRSC01	3960296	3960958	+	ABRM00000001393	ABRSC01.1340	1.85561	0.0164548	2.34146	0.00531847
526	ABRSC01	3961572	3961977	+	ABRM00000001394	ABRSC01.1341	0	0	-4.05299	0.0124319
527	ABRSC01	3962009	3962636	+	ABRM00000001395	ABRSC01.1342	-3.72654	0.029727	0	0
528	ABRSC01	3965354	3966312	+	ABRM00000001397	ABRSC01.1344	-2.30375	0.0192907	-1.56518	0.00330348
529	ABRSC01	3968131	3969179	+	ABRM00000001398	ABRSC01.1345	0	0	2.2224	0.0146289
530	ABRSC01	3979166	3979776	+	ABRM00000001402	ABRSC01.1349	0	0	1.03271	0.045943
531	ABRSC01	3981663	3983734	+	ABRM00000001404	ABRSC01.1351	0	0	-3.30525	0.000626028
532	ABRSC01	3994947	3995691	+	ABRM00000001411	ABRSC01.1358	0	0	1.76744	0.0133543
533	ABRSC01	3996254	4000785	+	ABRM00000001412	ABRSC01.1359	-3.03588	0.0123798	-1.72452	0.030713
534	ABRSC01	4008106	4009010	+	ABRM00000001416	ABRSC01.1363	0	0	1.00912	0.00183957
535	ABRSC01	4009877	4010481	-	ABRM00000001417	ABRSC01.1364	1.45651	0.0165805	1.80186	0.00184028
536	ABRSC01	4020178	4022635	+	ABRM00000001420	ABRSC01.1367	-4.30708	0.00711624	-2.17844	0.0199716
537	ABRSC01	4024397	4028340	-	ABRM00000001422	ABRSC01.1369	-3.39129	0.0104797	-3.73307	0.000939596
538	ABRSC01	4030414	4031900	-	ABRM00000001425	ABRSC01.1371	0	0	-1.32287	0.0108972
539	ABRSC01	4046062	4046489	-	ABRM00000001428	ABRSC01.1374	0	0	-4.82365	0.00148277
540	ABRSC01	4055908	4057875	-	ABRM00000001432	ABRSC01.1378	0	0	-1.78094	0.00117156
541	ABRSC01	4077510	4078499	-	ABRM00000001438	ABRSC01.1384	0	0	1.16976	0.0123971
542	ABRSC01	4080889	4081578	-	ABRM00000001440	ABRSC01.1386	-3.71721	0.0396563	0	0
543	ABRSC01	4082267	4083422	-	ABRM00000001441	ABRSC01.1387	-5.92124	5.18995e-05	-2.08856	2.59905e-05
544	ABRSC01	4085328	4086005	-	ABRM00000001442	ABRSC01.1388	1.06644	0.00724036	0	0
545	ABRSC01	4086311	4087393	+	ABRM00000001443	ABRSC01.1389	-1.75062	0.0127614	0	0
546	ABRSC01	4096166	4098149	+	ABRM00000001447	ABRSC01.1393	0	0	-2.65299	0.00119327
547	ABRSC01	4099256	4100710	+	ABRM00000001449	ABRSC01.1395	-2.53983	0.00587908	0	0
548	ABRSC01	4101400	4103670	-	ABRM00000001450	ABRSC01.1396	0	0	-3.95958	0.0313909
549	ABRSC01	4107203	4109087	+	ABRM00000001453	ABRSC01.1399	0	0	1.57186	0.0315468
550	ABRSC01	4109213	4110860	-	ABRM00000001454	ABRSC01.1400	-8.01624	1.14703e-05	-6.31355	3.84375e-06
551	ABRSC01	4115257	4117059	+	ABRM00000001457	ABRSC01.1403	0	0	-3.41845	0.00930436
552	ABRSC01	4119251	4120241	-	ABRM00000001458	ABRSC01.1404	0	0	-3.9361	0.0232979
553	ABRSC01	4122108	4122985	+	ABRM00000001460	ABRSC01.1406	-5.59649	0.000175695	0	0
554	ABRSC01	4127522	4128948	+	ABRM00000001465	ABRSC01.1411	0	0	1.10975	0.0494781
555	ABRSC01	4129047	4129346	-	ABRM00000001466	ABRSC01.1412	-1.60831	0.0192472	0	0
556	ABRSC01	4134264	4135420	+	ABRM00000001468	ABRSC01.1414	-2.39159	0.0177135	-1.55326	0.00335556
557	ABRSC01	4140541	4141905	-	ABRM00000001470	ABRSC01.1416	-1.56655	0.0145699	-1.45292	0.0179483
558	ABRSC01	4147366	4150834	-	ABRM00000001472	ABRSC01.1418	0	0	-1.88801	3.53373e-06
559	ABRSC01	4153471	4157971	-	ABRM00000001474	ABRSC01.1420	0	0	-1.72838	0.000424136
560	ABRSC01	4164940	4165680	+	ABRM00000001477	-	0	0	-2.40638	0.00599871
561	ABRSC01	4168397	4169312	+	ABRM00000001479	ABRSC01.1424	1.97868	0.000433723	1.61645	0.000489325
562	ABRSC01	4170163	4171879	+	ABRM00000001480	ABRSC01.1425	0	0	-1.70418	0.0136795
563	ABRSC01	4174466	4175164	-	ABRM00000001482	ABRSC01.1427	4.12144	1.58678e-07	5.23377	1.70498e-15
564	ABRSC01	4185758	4187617	+	ABRM00000001485	ABRSC01.1430	-5.6851	0.000215659	-3.1426	0.00569861
565	ABRSC01	4213843	4214540	+	ABRM00000001497	ABRSC01.1441	-3.86184	0.0355797	0	0
566	ABRSC01	4215116	4216054	+	ABRM00000001498	ABRSC01.1442	-1.97618	0.0359154	0	0
567	ABRSC01	4223656	4225752	-	ABRM00000001502	ABRSC01.1446	-1.32298	0.0430914	0	0
568	ABRSC01	4250545	4253457	-	ABRM00000001514	ABRSC01.1458	0	0	-3.68552	0.02985
569	ABRSC01	4256164	4258468	-	ABRM00000001517	ABRSC01.1461	1.3481	0.00078367	0	0
570	ABRSC01	4260913	4261239	-	ABRM00000001518	ABRSC01.1462	0	0	2.12618	0.00955979
571	ABRSC01	4267567	4267875	-	ABRM00000001521	ABRSC01.1465	0	0	4.8785	0.0214885
572	ABRSC01	4284340	4284961	+	ABRM00000001528	ABRSC01.1472	0	0	1.58286	0.000679825
573	ABRSC01	4286277	4286749	-	ABRM00000001529	ABRSC01.1473	2.38345	0.00756581	2.49249	9.50496e-07
574	ABRSC01	4288292	4289151	-	ABRM00000001530	ABRSC01.1474	0	0	1.81721	0.0475954
575	ABRSC01	4289313	4293804	+	ABRM00000001531	ABRSC01.1475	-2.29217	0.00285624	-1.54434	0.0255268
576	ABRSC01	4306284	4307688	-	ABRM00000001535	ABRSC01.1479	1.73333	0.0228778	0	0
577	ABRSC01	4308830	4309948	+	ABRM00000001536	ABRSC01.1480	3.16278	2.30677e-15	2.29619	2.58892e-08
578	ABRSC01	4328397	4330022	+	ABRM00000001538	ABRSC01.1481	7.26019	1.18908e-06	0	0
579	ABRSC01	4330808	4331833	-	ABRM00000001539	ABRSC01.1482	6.29994	0.00423353	6.68123	1.04565e-05
580	ABRSC01	4337733	4340122	+	ABRM00000001542	ABRSC01.1485	0	0	-4.13874	0.0149988
581	ABRSC01	4340790	4341143	+	ABRM00000001543	ABRSC01.1486	4.11559	0.00759298	2.09068	0.0248131
582	ABRSC01	4355814	4356665	+	ABRM00000001548	ABRSC01.1490	2.96357	0.00957047	3.71404	3.16654e-09
583	ABRSC01	4356884	4358182	-	ABRM00000001549	ABRSC01.1491	-1.83023	0.00227327	-1.0277	0.00991492
584	ABRSC01	4362612	4363418	+	ABRM00000001550	ABRSC01.1492	3.71008	0.0279796	0	0
585	ABRSC01	4370939	4371446	+	ABRM00000001553	ABRSC01.1494	0	0	3.38	0.000121194
586	ABRSC01	4371503	4373498	-	ABRM00000001554	ABRSC01.1495	0	0	-5.0827	0.00267456
587	ABRSC01	4376547	4378170	+	ABRM00000001555	ABRSC01.1496	4.92736	0.0112356	0	0
588	ABRSC01	4392870	4395853	-	ABRM00000001559	ABRSC01.1499	10.6091	3.3627e-07	10.7815	1.08284e-10
589	ABRSC01	4400139	4400720	-	ABRM00000001561	ABRSC01.1501	6.34889	0.00065913	6.00245	3.41986e-16
590	ABRSC01	4404352	4405386	-	ABRM00000001562	ABRSC01.1502	11.2329	1.43087e-07	9.39777	0.0109317
591	ABRSC01	4410242	4411399	+	ABRM00000001563	ABRSC01.1503	12.4916	9.58588e-08	11.801	1.50595e-09
592	ABRSC01	4411711	4412982	-	ABRM00000001564	ABRSC01.1504	10.4165	0.00683387	11.336	2.57248e-10
593	ABRSC01	4413175	4416246	-	ABRM00000001565	ABRSC01.1505	9.31011	0.0246702	10.6643	1.26617e-10
594	ABRSC01	4419673	4421459	+	ABRM00000001566	ABRSC01.1506	10.8991	2.0736e-06	0	0
595	ABRSC01	4423182	4424040	+	ABRM00000001567	ABRSC01.1507	9.45788	1.71858e-07	9.24601	1.3854e-31
596	ABRSC01	4434505	4435134	-	ABRM00000001569	ABRSC01.1509	0	0	12.4989	6.40615e-24
597	ABRSC01	4436134	4436778	+	ABRM00000001570	ABRSC01.1510	9.28961	1.06567e-06	9.47	2.78978e-17
598	ABRSC01	4436834	4437159	-	ABRM00000001571	ABRSC01.1511	10.4165	0.00683387	10.0359	4.28029e-08
599	ABRSC01	4438923	4439441	-	ABRM00000001572	ABRSC01.1512	10.3586	1.04613e-06	9.65425	6.16653e-06
600	ABRSC01	4441301	4442749	+	ABRM00000001573	ABRSC01.1513	9.02773	2.757e-05	9.19788	1.20676e-15
601	ABRSC01	4444467	4445189	-	ABRM00000001574	ABRSC01.1514	11.9476	7.15038e-08	11.6924	1.80291e-33
602	ABRSC01	4446505	4446810	+	ABRM00000001575	ABRSC01.1515	7.98286	0.000251324	7.86975	9.2416e-08
603	ABRSC01	4451994	4454246	+	ABRM00000001576	ABRSC01.1516	0	0	1.27575	0.0485143
604	ABRSC01	4455114	4455899	-	ABRM00000001578	ABRSC01.1517	0	0	1.07706	0.0433963
605	ABRSC01	4459437	4460577	+	ABRM00000001581	ABRSC01.1520	2.55166	0.0114572	2.55979	0.00202097
606	ABRSC01	4461808	4463563	-	ABRM00000001582	ABRSC01.1521	2.30773	0.00853274	0	0
607	ABRSC01	4511257	4515308	-	ABRM00000001587	ABRSC01.1525	-1.5269	0.00866147	0	0
608	ABRSC01	4523740	4524191	-	ABRM00000001592	ABRSC01.1530	2.46829	0.00746603	2.86903	0.00102487
609	ABRSC01	4527045	4529056	+	ABRM00000001594	ABRSC01.1532	-1.35762	0.00590112	0	0
610	ABRSC01	4529318	4529859	-	ABRM00000001595	ABRSC01.1533	0	0	2.04063	0.0349897
611	ABRSC01	4536103	4536846	+	ABRM00000001597	ABRSC01.1535	0	0	-3.24639	0.00162999
612	ABRSC01	4539192	4539611	+	ABRM00000001598	ABRSC01.1536	-4.58922	0.00351606	0	0
613	ABRSC01	4547255	4548309	+	ABRM00000001601	ABRSC01.1539	0	0	-1.65284	0.00198158
614	ABRSC01	4554375	4555574	+	ABRM00000001605	ABRSC01.1543	0	0	-1.58968	0.0139999
615	ABRSC01	4555834	4557491	-	ABRM00000001606	ABRSC01.1544	1.22559	0.0139168	1.81301	1.34975e-06
616	ABRSC01	4557913	4560504	-	ABRM00000001607	ABRSC01.1545	0	0	2.08314	0.000687574
617	ABRSC01	4565517	4567162	+	ABRM00000001609	ABRSC01.1547	2.50852	0.000570605	2.20317	0.000214506
618	ABRSC01	4568040	4569883	+	ABRM00000001610	ABRSC01.1548	2.93073	0.000431873	3.02022	8.2361e-07
619	ABRSC01	4588658	4589146	+	ABRM00000001620	ABRSC01.1558	3.65425	0.00585589	3.21311	0.00447279
620	ABRSC01	4600462	4601005	-	ABRM00000001625	ABRSC01.1563	0	0	2.80901	1.29767e-07
621	ABRSC01	4605341	4610139	+	ABRM00000001627	ABRSC01.1565	0	0	-1.24733	0.00220106
622	ABRSC01	4610680	4612064	-	ABRM00000001628	ABRSC01.1566	-1.94695	0.0208089	-1.69508	0.000706831
623	ABRSC01	4612897	4613767	+	ABRM00000001629	ABRSC01.1567	-3.31541	0.00183375	-3.24896	9.76066e-11
624	ABRSC01	4615824	4617654	+	ABRM00000001630	ABRSC01.1568	-3.31848	6.48479e-06	-1.55488	0.0373113
625	ABRSC01	4618029	4620249	+	ABRM00000001631	ABRSC01.1569	-1.207	0.0370304	0	0
626	ABRSC01	4620732	4622087	+	ABRM00000001632	ABRSC01.1570	1.642	0.000757236	1.59624	2.86821e-05
627	ABRSC01	4623504	4624553	+	ABRM00000001634	ABRSC01.1571	-4.21142	0.00941966	0	0
628	ABRSC01	4627622	4629394	+	ABRM00000001635	ABRSC01.1572	-4.33328	0.00920853	2.74527	0.0126134
629	ABRSC01	4633443	4635215	+	ABRM00000001636	ABRSC01.1573	0	0	-1.91385	0.00153906
630	ABRSC01	4635580	4636350	-	ABRM00000001637	ABRSC01.1574	-2.67839	0.0173918	-2.50881	0.00087672
631	ABRSC01	4646344	4648736	+	ABRM00000001643	ABRSC01.1580	-2.71525	0.00432419	-2.016	0.000291255
632	ABRSC01	4651032	4653115	-	ABRM00000001645	ABRSC01.1582	-1.83207	0.0325052	0	0
633	ABRSC01	4657510	4659150	-	ABRM00000001647	ABRSC01.1584	0	0	-1.75198	0.00958447
634	ABRSC01	4662640	4664838	-	ABRM00000001649	ABRSC01.1586	0	0	1.3388	0.00984841
635	ABRSC01	4677258	4678016	+	ABRM00000001655	ABRSC01.1592	0	0	2.7814	3.11532e-05
636	ABRSC01	4682630	4684218	-	ABRM00000001658	ABRSC01.1595	-2.71007	0.036871	-1.47898	0.0416422
637	ABRSC01	4686988	4688013	+	ABRM00000001660	ABRSC01.1597	-4.78831	0.00298906	0	0
638	ABRSC01	4688652	4689390	-	ABRM00000001661	ABRSC01.1598	0	0	1.75057	0.00015791
639	ABRSC01	4690889	4691680	+	ABRM00000001662	ABRSC01.1599	0	0	2.88798	8.48734e-05
640	ABRSC01	4696626	4697192	-	ABRM00000001666	ABRSC01.1603	1.52919	0.00664634	1.91917	3.07454e-10
641	ABRSC01	4698146	4699899	-	ABRM00000001667	ABRSC01.1604	0	0	1.48019	0.008998
642	ABRSC01	4701032	4702066	-	ABRM00000001668	ABRSC01.1605	0	0	1.46664	0.00615319
643	ABRSC01	4702804	4704929	-	ABRM00000001669	ABRSC01.1606	-2.18163	0.0234704	-1.35531	0.0280905
644	ABRSC01	4720444	4721294	+	ABRM00000001675	ABRSC01.1611	0	0	1.81274	0.00114385
645	ABRSC01	4729028	4731269	+	ABRM00000001678	ABRSC01.1614	0	0	1.40172	0.0135039
646	ABRSC01	4731973	4735051	+	ABRM00000001679	ABRSC01.1615	0	0	-1.45258	0.000950007
647	ABRSC01	4746721	4748497	+	ABRM00000001682	ABRSC01.1618	0	0	-2.00443	2.5139e-05
648	ABRSC01	4750630	4753019	-	ABRM00000001684	ABRSC01.1620	-4.37499	2.92392e-05	-1.86474	4.84713e-07
649	ABRSC01	4759822	4760667	-	ABRM00000001687	ABRSC01.1623	1.89751	0.0294755	1.96257	0.00594415
650	ABRSC01	4772717	4774183	-	ABRM00000001693	ABRSC01.1629	0	0	2.47119	0.002853
651	ABRSC01	4793016	4793651	+	ABRM00000001701	ABRSC01.1637	0	0	1.36157	0.0349255
652	ABRSC01	4811559	4813084	-	ABRM00000001708	ABRSC01.1644	0	0	-1.18995	0.00532875
653	ABRSC01	4813494	4814068	+	ABRM00000001709	ABRSC01.1645	0	0	1.1389	0.0236038
654	ABRSC01	4816599	4817686	+	ABRM00000001710	ABRSC01.1646	-1.5633	0.00222628	0	0
655	ABRSC01	4836780	4838666	-	ABRM00000001719	ABRSC01.1654	-2.8673	0.0456633	-5.72665	8.96149e-09
656	ABRSC01	4849335	4851632	+	ABRM00000001721	ABRSC01.1656	2.30413	0.00295836	2.15159	6.32691e-06
657	ABRSC01	4863533	4866704	-	ABRM00000001728	ABRSC01.1663	-3.75083	0.00281671	0	0
658	ABRSC01	4870019	4870652	-	ABRM00000001732	ABRSC01.1666	0	0	2.79753	0.0110298
659	ABRSC01	4878485	4880434	+	ABRM00000001736	ABRSC01.1670	-5.10869	0.000981672	-6.24511	1.08411e-05
660	ABRSC01	4880779	4881286	-	ABRM00000001737	ABRSC01.1671	-2.99143	0.0210645	0	0
661	ABRSC01	4898402	4899500	+	ABRM00000001744	ABRSC01.1678	0	0	1.99883	0.038601
662	ABRSC01	4899962	4900554	+	ABRM00000001745	ABRSC01.1679	1.62652	0.0324571	2.53392	4.57611e-05
663	ABRSC01	4901327	4903362	-	ABRM00000001746	ABRSC01.1680	-1.91002	0.0198005	0	0
664	ABRSC01	4907805	4909322	-	ABRM00000001749	ABRSC01.1683	-4.54656	0.000223294	0	0
665	ABRSC01	4910195	4911071	-	ABRM00000001750	ABRSC01.1684	-1.45017	0.0302621	0	0
666	ABRSC01	4923474	4926239	-	ABRM00000001754	ABRSC01.1688	-2.82988	0.00501862	-1.49631	0.0199262
667	ABRSC01	4939746	4943389	+	ABRM00000001760	ABRSC01.1694	1.41068	0.00161798	0	0
668	ABRSC01	4953778	4954677	+	ABRM00000001766	ABRSC01.1700	3.44731	1.54023e-10	4.1023	7.77151e-07
669	ABRSC01	4954778	4955665	-	ABRM00000001767	ABRSC01.1701	4.52272	0.000359253	2.90395	0.0258212
670	ABRSC01	4988067	4989788	+	ABRM00000001772	ABRSC01.1706	-3.20557	0.00735414	-2.25988	0.00117856
671	ABRSC01	4993377	4996029	-	ABRM00000001775	ABRSC01.1709	-4.59978	0.00489345	-3.33839	0.00514381
672	ABRSC01	4997282	4998934	+	ABRM00000001776	ABRSC01.1710	0	0	-2.14518	0.000724846
673	ABRSC01	5003000	5003913	-	ABRM00000001779	ABRSC01.1712	0	0	1.84555	0.00185399
674	ABRSC01	5008166	5011032	-	ABRM00000001781	ABRSC01.1714	0	0	-2.30424	0.0166065
675	ABRSC01	5018180	5019977	-	ABRM00000001786	ABRSC01.1718	0	0	-4.70322	1.13933e-07
676	ABRSC01	5027708	5028081	+	ABRM00000001789	ABRSC01.1721	-3.82966	0.0267337	0	0
677	ABRSC01	5036504	5037913	-	ABRM00000001793	ABRSC01.1725	-1.62409	0.027715	0	0
678	ABRSC01	5042848	5044544	-	ABRM00000001796	ABRSC01.1728	1.40968	0.000311225	1.0201	0.000116099
679	ABRSC01	5045239	5046922	+	ABRM00000001797	ABRSC01.1729	0	0	-2.34111	0.00274433
680	ABRSC01	5049003	5049467	+	ABRM00000001799	ABRSC01.1731	1.76165	3.13825e-05	1.38428	7.847e-06
681	ABRSC01	5051179	5053346	-	ABRM00000001801	ABRSC01.1733	0	0	1.04059	0.0316164
682	ABRSC01	5077834	5078435	+	ABRM00000001811	ABRSC01.1742	0	0	1.5592	0.0119584
683	ABRSC01	5091977	5092339	+	ABRM00000001818	ABRSC01.1749	0	0	-4.51309	0.00503329
684	ABRSC01	5093361	5094473	+	ABRM00000001819	ABRSC01.1750	-3.19698	4.00129e-05	-2.31266	4.15183e-14
685	ABRSC01	5099222	5100594	+	ABRM00000001822	ABRSC01.1753	0	0	-1.6053	0.0239498
686	ABRSC01	5101110	5103655	-	ABRM00000001823	ABRSC01.1754	-1.48661	0.0153138	-1.14811	0.0207569
687	ABRSC01	5110343	5110817	+	ABRM00000001825	ABRSC01.1756	4.2182	0.00447587	0	0
688	ABRSC01	5133521	5135640	+	ABRM00000001833	ABRSC01.1764	-4.16735	0.000381531	-2.79615	6.54854e-05
689	ABRSC01	5136192	5136940	+	ABRM00000001834	ABRSC01.1765	0	0	3.44577	7.48442e-30
690	ABRSC01	5142760	5143907	-	ABRM00000001839	ABRSC01.1769	-2.51726	0.0137397	0	0
691	ABRSC01	5150790	5151768	-	ABRM00000001842	ABRSC01.1772	0	0	2.18042	0.000273467
692	ABRSC01	5156901	5157545	+	ABRM00000001845	ABRSC01.1775	0	0	3.07654	0.0256151
693	ABRSC01	5163119	5165031	-	ABRM00000001848	ABRSC01.1778	0	0	3.97842	0.000566216
694	ABRSC01	5166752	5168047	-	ABRM00000001849	ABRSC01.1779	0	0	3.93963	3.76331e-05
695	ABRSC01	5168593	5169702	-	ABRM00000001850	ABRSC01.1780	-4.36805	0.0274055	0	0
696	ABRSC01	5174573	5175515	+	ABRM00000001853	ABRSC01.1783	-1.00179	0.0184547	0	0
697	ABRSC01	5175824	5179167	-	ABRM00000001854	ABRSC01.1784	2.72029	1.19029e-09	3.90151	1.72324e-38
698	ABRSC01	5180122	5181362	+	ABRM00000001855	ABRSC01.1785	0	0	4.64497	1.21983e-10
699	ABRSC01	5182171	5183389	-	ABRM00000001856	ABRSC01.1786	-8.93087	5.86342e-08	-5.67067	1.59121e-09
700	ABRSC01	5184068	5185734	+	ABRM00000001857	ABRSC01.1787	-5.204	0.00231449	-9.38499	7.99149e-11
701	ABRSC01	5184832	5185734	+	ABRM00000001858	ABRSC01.1788	0	0	-4.65022	0.00575461
702	ABRSC01	5192179	5193494	+	ABRM00000001862	ABRSC01.1792	-1.33308	0.0220944	0	0
703	ABRSC01	5200051	5201641	+	ABRM00000001865	ABRSC01.1795	-1.19793	0.0234218	0	0
704	ABRSC01	5204915	5206634	-	ABRM00000001866	ABRSC01.1796	0	0	-5.48785	0.000178875
705	ABRSC01	5211961	5212561	-	ABRM00000001867	ABRSC01.1797	0	0	1.03434	0.00594843
706	ABRSC01	5213957	5215589	-	ABRM00000001868	ABRSC01.1798	2.94605	9.44757e-07	3.8711	7.49974e-11
707	ABRSC01	5223565	5224949	-	ABRM00000001872	ABRSC01.1802	1.65488	0.000554947	0	0
708	ABRSC01	5232052	5232891	-	ABRM00000001876	ABRSC01.1806	-5.29496	0.00226751	0	0
709	ABRSC01	5241277	5243886	+	ABRM00000001877	ABRSC01.1807	-2.84581	0.0443798	0	0
710	ABRSC01	5247565	5249447	-	ABRM00000001879	ABRSC01.1809	0	0	1.56997	0.00180727
711	ABRSC01	5256592	5257472	+	ABRM00000001883	ABRSC01.1812	1.94252	0.0327	2.81552	0.000803587
712	ABRSC01	5257737	5258283	+	ABRM00000001884	ABRSC01.1813	0	0	2.19458	0.0248852
713	ABRSC01	5261269	5265508	-	ABRM00000001887	ABRSC01.1816	-2.3468	0.0114023	-1.63934	0.00121289
714	ABRSC01	5265998	5266745	+	ABRM00000001888	ABRSC01.1817	0	0	2.12714	0.000481796
715	ABRSC01	5274572	5275204	+	ABRM00000001892	ABRSC01.1821	-1.85683	0.0261261	0	0
716	ABRSC01	5275629	5276594	-	ABRM00000001893	ABRSC01.1822	1.18185	0.0416334	0	0
717	ABRSC01	5281801	5284446	-	ABRM00000001897	ABRSC01.1826	-1.9727	0.00966666	0	0
718	ABRSC01	5298816	5300141	-	ABRM00000001903	ABRSC01.1832	0	0	-1.10586	0.0347556
719	ABRSC01	5308263	5308932	-	ABRM00000001906	ABRSC01.1835	1.37288	0.0163291	0	0
720	ABRSC01	5309101	5309759	+	ABRM00000001907	ABRSC01.1836	2.04257	0.000281796	2.31583	0.000815481
721	ABRSC01	5318712	5321557	-	ABRM00000001910	ABRSC01.1839	-1.51775	0.00714834	0	0
722	ABRSC01	5322176	5325933	-	ABRM00000001911	ABRSC01.1840	0	0	-2.46338	0.0257431
723	ABRSC01	5332622	5333738	+	ABRM00000001914	ABRSC01.1843	-5.36157	0.00033566	-2.12256	0.000758859
724	ABRSC01	5333854	5335239	+	ABRM00000001915	-	0	0	-1.35655	0.0108213
725	ABRSC01	5338402	5343249	+	ABRM00000001916	ABRSC01.1844	-1.49169	0.0311795	0	0
726	ABRSC01	5345700	5347255	+	ABRM00000001917	ABRSC01.1845	0	0	-1.33631	0.00154577
727	ABRSC01	5347691	5348591	-	ABRM00000001918	ABRSC01.1846	0	0	-1.67365	0.00547048
728	ABRSC01	5359126	5360541	+	ABRM00000001924	ABRSC01.1851	-3.81467	0.00974775	-1.73338	0.0140206
729	ABRSC01	5370818	5371870	+	ABRM00000001926	ABRSC01.1853	-3.205	3.21077e-06	-2.22589	6.0369e-07
730	ABRSC01	5376784	5377422	-	ABRM00000001928	ABRSC01.1855	-1.34243	0.0151355	0	0
731	ABRSC01	5378006	5379721	-	ABRM00000001929	ABRSC01.1856	0	0	1.92132	7.8739e-16
732	ABRSC01	5380643	5381476	+	ABRM00000001930	ABRSC01.1857	-3.47446	0.0420636	0	0
733	ABRSC01	5395778	5400458	-	ABRM00000001936	ABRSC01.1863	-3.75696	0.0107739	-2.24484	0.0391044
734	ABRSC01	5401181	5402607	-	ABRM00000001937	ABRSC01.1864	1.8566	0.0011927	0	0
735	ABRSC01	5402711	5404797	+	ABRM00000001938	ABRSC01.1865	2.07152	0.00258001	1.38348	0.0162617
736	ABRSC01	5406348	5407883	+	ABRM00000001940	ABRSC01.1867	0	0	-1.14863	0.026409
737	ABRSC01	5414158	5416682	+	ABRM00000001944	ABRSC01.1871	-2.65046	0.000640272	0	0
738	ABRSC01	5417930	5419711	-	ABRM00000001945	ABRSC01.1872	-2.62592	0.0116823	-1.41055	7.1823e-05
739	ABRSC01	5427059	5428320	+	ABRM00000001948	ABRSC01.1875	-4.31078	0.0158808	-5.44585	0.000660531
740	ABRSC01	5428963	5430802	-	ABRM00000001949	ABRSC01.1876	-2.7783	0.0356966	-1.35104	0.0243865
741	ABRSC01	5444606	5447130	+	ABRM00000001954	ABRSC01.1881	0	0	3.46597	1.7925e-08
742	ABRSC01	5449299	5450334	+	ABRM00000001955	ABRSC01.1882	0	0	5.20721	1.23677e-15
743	ABRSC01	5460416	5461386	-	ABRM00000001960	ABRSC01.1887	5.726	0.000103601	8.94244	8.14531e-25
744	ABRSC01	5463139	5464891	+	ABRM00000001961	ABRSC01.1888	0	0	2.91599	6.08542e-11
745	ABRSC01	5468081	5469710	-	ABRM00000001962	ABRSC01.1889	0	0	-5.12421	0.00265099
746	ABRSC01	5470492	5478760	+	ABRM00000001963	ABRSC01.1890	0	0	1.90965	0.040808
747	ABRSC01	5479590	5480405	-	ABRM00000001964	ABRSC01.1891	1.22299	0.00803021	0	0
748	ABRSC01	5492593	5493529	+	ABRM00000001968	ABRSC01.1895	0	0	1.29606	0.0003547
749	ABRSC01	5497390	5499424	-	ABRM00000001970	ABRSC01.1897	0	0	-2.25747	0.00346226
750	ABRSC01	5500173	5504894	+	ABRM00000001971	ABRSC01.1898	-4.52498	0.00875581	-3.49639	0.036995
751	ABRSC01	5511052	5513782	+	ABRM00000001977	ABRSC01.1902	-2.48386	0.00388508	-1.1104	0.00968663
752	ABRSC01	5518264	5519167	-	ABRM00000001980	ABRSC01.1905	-2.2284	0.0122293	-3.34608	1.88516e-10
753	ABRSC01	5523424	5526677	-	ABRM00000001981	ABRSC01.1906	-3.30472	0.0275815	-3.15983	0.000244939
754	ABRSC01	5538523	5545100	+	ABRM00000001983	ABRSC01.1908	-5.37098	8.24131e-06	-5.54855	8.96149e-09
755	ABRSC01	5554345	5556661	-	ABRM00000001988	ABRSC01.1912	-1.56587	0.0460308	-1.40564	0.000431808
756	ABRSC01	5558037	5558489	-	ABRM00000001990	ABRSC01.1914	1.44002	0.00230879	1.53139	0.00636215
757	ABRSC01	5563243	5564253	+	ABRM00000001993	ABRSC01.1917	-2.57386	4.50611e-05	-2.15785	5.92499e-06
758	ABRSC01	5570508	5574009	+	ABRM00000001997	ABRSC01.1921	1.71151	3.23229e-05	1.13712	7.55201e-05
759	ABRSC01	5573379	5574009	+	ABRM00000001998	ABRSC01.1922	3.85685	0.00610519	3.4136	0.00178929
760	ABRSC01	5582591	5583201	-	ABRM00000002001	ABRSC01.1925	5.82561	0.0112285	0	0
761	ABRSC01	5584765	5585899	+	ABRM00000002003	ABRSC01.1927	0	0	-3.89629	0.0182434
762	ABRSC01	5586893	5587442	+	ABRM00000002005	ABRSC01.1929	0	0	1.97904	0.0222583
763	ABRSC01	5587976	5588440	+	ABRM00000002006	ABRSC01.1930	-4.25243	0.00754661	-5.38851	0.000192249
764	ABRSC01	5590567	5592330	+	ABRM00000002008	ABRSC01.1932	-3.06635	3.20628e-06	0	0
765	ABRSC01	5599686	5600858	+	ABRM00000002011	ABRSC01.1935	4.70547	2.90053e-09	3.0591	1.27695e-05
766	ABRSC01	5604781	5605339	-	ABRM00000002013	ABRSC01.1937	0	0	-2.87245	1.93157e-06
767	ABRSC01	5635421	5637228	-	ABRM00000002023	ABRSC01.1947	0	0	1.67072	0.028651
768	ABRSC01	5637779	5638822	+	ABRM00000002024	ABRSC01.1948	0	0	1.1222	0.000686095
769	ABRSC01	5665490	5666473	+	ABRM00000002032	ABRSC01.1956	0	0	1.68504	0.000806678
770	ABRSC01	5666489	5667595	-	ABRM00000002033	ABRSC01.1957	0	0	1.63206	0.0200074
771	ABRSC01	5674666	5675755	+	ABRM00000002036	ABRSC01.1960	-3.29477	0.0216669	-2.40321	0.00792439
772	ABRSC01	5683423	5685164	+	ABRM00000002039	ABRSC01.1963	3.98144	2.45685e-10	4.53547	1.2861e-14
773	ABRSC01	5690850	5696264	-	ABRM00000002043	ABRSC01.1967	1.22255	0.0171174	0	0
774	ABRSC01	5699935	5703949	-	ABRM00000002045	ABRSC01.1969	-2.822	0.00127142	-1.28096	0.000252642
775	ABRSC01	5710868	5712055	-	ABRM00000002049	ABRSC01.1973	-3.38065	0.0475224	0	0
776	ABRSC01	5716440	5719555	-	ABRM00000002051	ABRSC01.1975	-1.7536	0.0248579	0	0
777	ABRSC01	5719969	5721730	-	ABRM00000002052	ABRSC01.1976	-2.03762	0.000202161	-1.28817	0.000959655
778	ABRSC01	5723724	5724157	+	ABRM00000002054	ABRSC01.1978	0	0	-1.67698	7.01685e-07
779	ABRSC01	5726147	5727392	+	ABRM00000002055	ABRSC01.1979	-5.60272	0.000167938	-6.73826	9.37033e-07
780	ABRSC01	5728172	5730639	+	ABRM00000002056	ABRSC01.1980	-1.26087	4.50061e-05	0	0
781	ABRSC01	5731942	5733861	-	ABRM00000002057	ABRSC01.1981	0	0	3.50857	0.00997953
782	ABRSC01	5735676	5736923	+	ABRM00000002058	ABRSC01.1982	1.59833	0.00775569	1.95218	0.00786483
783	ABRSC01	5737230	5741064	+	ABRM00000002059	ABRSC01.1983	0	0	-2.65083	0.00116031
784	ABRSC01	5741509	5743908	+	ABRM00000002060	ABRSC01.1984	-5.19156	0.00371955	0	0
785	ABRSC01	5749598	5752837	-	ABRM00000002063	ABRSC01.1987	-1.1821	0.0174409	0	0
786	ABRSC01	5753800	5755422	-	ABRM00000002064	ABRSC01.1988	0	0	2.86828	0.00986356
787	ABRSC01	5756152	5757251	-	ABRM00000002065	ABRSC01.1989	-1.81659	0.039386	0	0
788	ABRSC01	5761742	5762315	+	ABRM00000002067	ABRSC01.1991	0	0	-2.2692	0.000142566
789	ABRSC01	5762809	5763772	-	ABRM00000002068	ABRSC01.1992	-5.46544	2.0736e-06	-3.10444	8.13082e-08
790	ABRSC01	5766442	5768094	-	ABRM00000002070	ABRSC01.1994	-4.91496	0.000641129	-3.65014	4.19581e-05
791	ABRSC01	5769695	5771416	+	ABRM00000002071	ABRSC01.1995	-3.28608	0.0409333	-1.96576	0.000607313
792	ABRSC01	5775811	5777313	+	ABRM00000002073	ABRSC01.1997	-1.51302	0.008065	0	0
793	ABRSC01	5785004	5785453	+	ABRM00000002075	ABRSC01.1999	-4.75632	0.00228978	-5.89149	3.38761e-05
794	ABRSC01	5785717	5787378	-	ABRM00000002076	ABRSC01.2000	0	0	-1.47794	0.00651842
795	ABRSC01	5788722	5790408	-	ABRM00000002077	ABRSC01.2001	0	0	-4.5053	0.00654384
796	ABRSC01	5790790	5791727	-	ABRM00000002078	ABRSC01.2002	0	0	1.51174	7.46272e-13
797	ABRSC01	5793324	5795970	-	ABRM00000002079	ABRSC01.2003	0	0	-3.45407	0.00822845
798	ABRSC01	5840754	5841194	+	ABRM00000002098	ABRSC01.2020	0	0	3.29951	0.0243865
799	ABRSC01	5843391	5843741	-	ABRM00000002099	ABRSC01.2021	0	0	-3.88143	0.0177414
800	ABRSC01	5846430	5847959	-	ABRM00000002101	ABRSC01.2023	-4.01082	0.00105171	0	0
801	ABRSC01	5848236	5849902	-	ABRM00000002102	ABRSC01.2024	-1.58614	0.030542	-1.21054	0.0281144
802	ABRSC01	5861004	5861873	-	ABRM00000002107	ABRSC01.2029	2.209	0.0280456	1.89027	0.0316873
803	ABRSC01	5864323	5866204	-	ABRM00000002109	ABRSC01.2031	-2.42601	0.00376002	-2.35647	4.63515e-05
804	ABRSC01	5869862	5871724	-	ABRM00000002110	ABRSC01.2032	0	0	-1.74833	0.000121033
805	ABRSC01	5905867	5906775	+	ABRM00000002124	ABRSC01.2045	0	0	-4.98249	1.00755e-05
806	ABRSC01	5911238	5912060	-	ABRM00000002127	ABRSC01.2048	-1.40379	0.00646856	0	0
807	ABRSC01	5912295	5914659	+	ABRM00000002128	ABRSC01.2049	0	0	-1.19437	0.0231481
808	ABRSC01	5914979	5915929	-	ABRM00000002129	ABRSC01.2050	-2.16417	0.00703219	0	0
809	ABRSC01	5921954	5923628	+	ABRM00000002131	ABRSC01.2052	0	0	-6.61979	2.44717e-09
810	ABRSC01	5935798	5937383	+	ABRM00000002136	ABRSC01.2057	3.27291	0.00201901	4.21303	2.99879e-07
811	ABRSC01	5957919	5959481	-	ABRM00000002143	ABRSC01.2064	0	0	2.96699	0.0228958
812	ABRSC01	5961970	5963300	+	ABRM00000002144	ABRSC01.2065	2.53689	0.0262337	0	0
813	ABRSC01	5963857	5964960	+	ABRM00000002145	ABRSC01.2066	1.60051	0.0216776	0	0
814	ABRSC01	5968730	5969719	+	ABRM00000002147	ABRSC01.2068	-1.96941	0.00235811	-1.87649	0.0021056
815	ABRSC01	5973852	5975310	-	ABRM00000002150	ABRSC01.2071	4.42118	0.000191163	6.08238	9.85342e-99
816	ABRSC01	5975794	5976693	+	ABRM00000002151	ABRSC01.2072	0	0	1.28311	0.00505135
817	ABRSC01	5984014	5985630	-	ABRM00000002155	ABRSC01.2076	0	0	-1.6358	0.0378701
818	ABRSC01	5992989	5995464	+	ABRM00000002159	ABRSC01.2080	0	0	-1.10738	0.00792439
819	ABRSC01	5998597	6001106	-	ABRM00000002161	ABRSC01.2082	4.32994	0.000636065	4.30853	1.37682e-13
820	ABRSC01	6013661	6014272	+	ABRM00000002166	ABRSC01.2087	0	0	-1.12922	0.0172678
821	ABRSC01	6033126	6034550	-	ABRM00000002176	ABRSC01.2096	0	0	-1.14927	0.0156108
822	ABRSC01	6046564	6047052	-	ABRM00000002182	ABRSC01.2102	0	0	-1.71325	0.00187043
823	ABRSC01	6058037	6058961	+	ABRM00000002189	ABRSC01.2109	-6.18744	0.000316389	-7.32478	2.53401e-06
824	ABRSC01	6059788	6062134	+	ABRM00000002190	ABRSC01.2110	0	0	-1.49383	0.00529928
825	ABRSC01	6068908	6069118	-	ABRM00000002194	ABRSC01.2114	2.51946	0.0478165	2.67293	0.00646929
826	ABRSC01	6095036	6095469	-	ABRM00000002202	ABRSC01.2122	0	0	1.44851	0.00367933
827	ABRSC01	6107532	6108662	+	ABRM00000002209	ABRSC01.2128	0	0	-3.6749	0.0321536
828	ABRSC01	6129083	6129570	-	ABRM00000002219	ABRSC01.2138	0	0	1.87584	7.35718e-06
829	ABRSC01	6131907	6132799	+	ABRM00000002221	ABRSC01.2140	0	0	1.62033	0.000384722
830	ABRSC01	6143856	6144689	+	ABRM00000002228	ABRSC01.2147	0	0	-1.05892	0.0414428
831	ABRSC01	6152652	6153379	+	ABRM00000002231	ABRSC01.2150	0	0	2.52095	0.0474414
832	ABRSC01	6155308	6157707	-	ABRM00000002233	ABRSC01.2152	0	0	-4.64487	0.00311782
833	ABRSC01	6158517	6161983	-	ABRM00000002234	ABRSC01.2153	0	0	-1.94437	0.00124532
834	ABRSC01	6172787	6175327	-	ABRM00000002240	ABRSC01.2159	-3.39856	0.00404523	0	0
835	ABRSC01	6194534	6195499	-	ABRM00000002247	ABRSC01.2166	3.05924	0.00515068	4.77412	7.38957e-41
836	ABRSC01	6201240	6203280	-	ABRM00000002249	ABRSC01.2168	0	0	-1.20109	0.00823031
837	ABRSC01	6203584	6208253	+	ABRM00000002250	ABRSC01.2169	0	0	-1.83746	1.08511e-05
838	ABRSC01	6218916	6219897	-	ABRM00000002254	ABRSC01.2174	1.27173	0.00775569	0	0
839	ABRSC01	6220253	6222100	+	ABRM00000002255	ABRSC01.2175	0	0	1.38779	0.0230827
840	ABRSC01	6222830	6224499	+	ABRM00000002256	ABRSC01.2176	-2.29127	0.00306672	-1.42867	0.0234048
841	ABRSC01	6226213	6228009	+	ABRM00000002257	ABRSC01.2177	0	0	2.1343	3.79679e-05
842	ABRSC01	6229722	6233278	+	ABRM00000002259	ABRSC01.2179	0	0	-1.77085	0.0484912
843	ABRSC01	6236698	6244108	+	ABRM00000002261	ABRSC01.2181	0	0	-2.08288	0.0036486
844	ABRSC01	6245868	6247705	+	ABRM00000002262	ABRSC01.2182	-2.9654	3.24602e-05	-2.73841	0.00688225
845	ABRSC01	6248484	6249877	-	ABRM00000002263	ABRSC01.2183	4.5797	1.33986e-05	5.39248	7.58189e-14
846	ABRSC01	6250435	6251292	-	ABRM00000002264	ABRSC01.2184	7.11795	6.76349e-10	8.10265	1.05845e-97
847	ABRSC01	6258365	6259248	+	ABRM00000002269	ABRSC01.2189	0	0	-1.77697	0.0422902
848	ABRSC01	6264674	6266105	-	ABRM00000002272	ABRSC01.2192	0	0	-4.46581	0.0349255
849	ABRSC01	6267782	6273523	+	ABRM00000002273	ABRSC01.2193	-4.09911	0.0278067	0	0
850	ABRSC01	6270745	6273523	+	ABRM00000002274	ABRSC01.2194	-5.89488	0.000339445	-3.19911	0.013631
851	ABRSC01	6273982	6275124	-	ABRM00000002275	ABRSC01.2195	-4.29516	0.00131614	-3.04818	0.0190052
852	ABRSC01	6301715	6302783	-	ABRM00000002284	ABRSC01.2203	-4.05322	0.0451995	-5.18734	0.0036731
853	ABRSC01	6311508	6311927	+	ABRM00000002288	ABRSC01.2207	1.92343	0.0218451	0	0
854	ABRSC01	6315288	6316069	-	ABRM00000002290	ABRSC01.2209	-1.12905	0.0348874	0	0
855	ABRSC01	6317951	6319743	-	ABRM00000002292	ABRSC01.2211	0	0	-1.46665	0.0134555
856	ABRSC01	6322772	6323992	+	ABRM00000002294	ABRSC01.2213	-4.02837	0.0130839	0	0
857	ABRSC01	6341038	6342510	-	ABRM00000002304	ABRSC01.2222	0	0	-7.68373	1.21683e-06
858	ABRSC01	6346855	6348073	-	ABRM00000002308	ABRSC01.2226	0	0	3.09481	5.90481e-45
859	ABRSC01	6349245	6351402	-	ABRM00000002309	ABRSC01.2227	0	0	-1.50505	0.00269711
860	ABRSC01	6358372	6359810	+	ABRM00000002312	ABRSC01.2230	0	0	-2.32564	1.4932e-10
861	ABRSC01	6360153	6361820	+	ABRM00000002313	ABRSC01.2231	0	0	-1.63334	0.031968
862	ABRSC01	6362348	6362719	+	ABRM00000002314	ABRSC01.2232	0	0	1.89493	0.00406216
863	ABRSC01	6370635	6373973	-	ABRM00000002318	ABRSC01.2236	-4.00537	0.000167017	-2.83116	1.63282e-08
864	ABRSC01	6374360	6376674	+	ABRM00000002319	ABRSC01.2237	-1.63266	0.0398636	0	0
865	ABRSC01	6381805	6386543	-	ABRM00000002323	ABRSC01.2240	-3.6884	1.2342e-05	-4.27259	1.44862e-08
866	ABRSC01	6388379	6388966	+	ABRM00000002324	ABRSC01.2241	-3.95737	0.0228515	0	0
867	ABRSC01	6389485	6391727	-	ABRM00000002325	ABRSC01.2242	0	0	-1.0734	0.00171445
868	ABRSC01	6397330	6398977	-	ABRM00000002327	ABRSC01.2244	-2.26231	0.0282651	0	0
869	ABRSC01	6431502	6433329	+	ABRM00000002344	ABRSC01.2260	0	0	2.27773	0.00332599
870	ABRSC01	6434736	6435399	+	ABRM00000002346	ABRSC01.2262	1.55013	0.000484383	1.34686	0.000740532
871	ABRSC01	6444525	6445550	+	ABRM00000002350	ABRSC01.2266	-3.42981	7.94009e-08	-2.7083	0.00936296
872	ABRSC01	6445710	6446954	-	ABRM00000002351	ABRSC01.2267	-2.75968	0.0031025	0	0
873	ABRSC01	6453113	6454212	-	ABRM00000002354	ABRSC01.2270	3.98245	2.24969e-05	4.71033	4.23079e-59
874	ABRSC01	6457431	6458064	+	ABRM00000002356	ABRSC01.2272	0	0	1.92575	0.00362971
875	ABRSC01	6463254	6464333	-	ABRM00000002359	ABRSC01.2275	0	0	1.06825	0.000466316
876	ABRSC01	6464799	6465737	+	ABRM00000002360	ABRSC01.2276	0	0	1.45351	0.00231595
877	ABRSC01	6472745	6474232	-	ABRM00000002364	ABRSC01.2280	-3.29678	0.00295265	-1.5267	0.000150563
878	ABRSC01	6486090	6486853	+	ABRM00000002370	ABRSC01.2286	0	0	1.1648	0.0426353
879	ABRSC01	6487094	6489839	-	ABRM00000002371	ABRSC01.2287	-1.50048	0.0295686	-1.00879	0.0204012
880	ABRSC01	6490848	6492594	-	ABRM00000002372	ABRSC01.2288	-4.72014	1.01434e-12	-2.98507	8.07272e-09
881	ABRSC01	6506795	6508453	+	ABRM00000002378	ABRSC01.2293	-2.62035	0.0421869	0	0
882	ABRSC01	6521569	6523795	-	ABRM00000002385	ABRSC01.2300	0	0	1.5467	0.00776612
883	ABRSC01	6524379	6525879	-	ABRM00000002386	ABRSC01.2301	-2.25549	6.17946e-07	0	0
884	ABRSC01	6541785	6543130	-	ABRM00000002392	ABRSC01.2307	-5.27892	0.00122407	0	0
885	ABRSC01	6543831	6545038	+	ABRM00000002393	ABRSC01.2308	-2.90807	0.01937	-1.92036	0.00772153
886	ABRSC01	6547613	6549706	-	ABRM00000002395	ABRSC01.2310	-5.88957	0.000101024	-3.81494	3.84029e-06
887	ABRSC01	6550174	6552463	-	ABRM00000002396	ABRSC01.2311	0	0	-1.68473	0.0490923
888	ABRSC01	6554688	6555197	-	ABRM00000002398	ABRSC01.2313	-4.28251	0.0233756	0	0
889	ABRSC01	6561354	6563424	-	ABRM00000002401	ABRSC01.2316	0	0	-2.42962	0.000210438
890	ABRSC01	6563857	6564292	+	ABRM00000002402	ABRSC01.2317	0	0	2.49833	0.00647714
891	ABRSC01	6564443	6565247	-	ABRM00000002403	ABRSC01.2318	1.72602	0.000285624	0	0
892	ABRSC01	6565587	6566943	+	ABRM00000002404	ABRSC01.2319	-4.99337	0.00166074	-1.72951	0.0442649
893	ABRSC01	6567718	6569333	-	ABRM00000002405	ABRSC01.2320	-7.33676	1.48292e-06	-2.28424	7.94421e-05
894	ABRSC01	6576522	6577883	+	ABRM00000002406	ABRSC01.2321	0	0	-1.74951	0.00502833
895	ABRSC01	6581853	6582227	+	ABRM00000002407	ABRSC01.2322	-3.4035	0.0229379	-2.63577	0.00716682
896	ABRSC01	6584897	6586643	-	ABRM00000002409	ABRSC01.2324	-5.00112	0.0011384	-6.13663	1.27963e-05
897	ABRSC01	6587805	6588801	+	ABRM00000002410	ABRSC01.2325	-4.66096	0.00262331	0	0
898	ABRSC01	6589068	6589493	-	ABRM00000002411	ABRSC01.2326	0	0	-2.12465	0.0174051
899	ABRSC01	6597059	6598674	-	ABRM00000002414	ABRSC01.2329	3.70307	6.82969e-08	0	0
900	ABRSC01	6599634	6606923	-	ABRM00000002415	ABRSC01.2330	0	0	-2.00757	3.85596e-05
901	ABRSC01	6615545	6616586	+	ABRM00000002418	ABRSC01.2333	12.3455	1.5992e-16	11.405	1.47799e-40
902	ABRSC01	6617821	6619168	-	ABRM00000002419	ABRSC01.2334	5.1159	4.97955e-08	3.20202	0.00598193
903	ABRSC01	6621378	6623196	-	ABRM00000002420	ABRSC01.2335	4.28053	0.00461901	0	0
904	ABRSC01	6623855	6626318	+	ABRM00000002421	ABRSC01.2336	5.30654	0.000372371	4.37989	0.00256258
905	ABRSC01	6628105	6629463	+	ABRM00000002423	-	6.1102	6.07981e-07	3.8053	0.00368442
906	ABRSC01	6630058	6631991	-	ABRM00000002424	ABRSC01.2338	2.40861	1.05419e-09	3.13746	0.00120785
907	ABRSC01	6640820	6642682	-	ABRM00000002425	ABRSC01.2339	-3.65473	0.00180582	0	0
908	ABRSC01	6643252	6644284	+	ABRM00000002426	ABRSC01.2340	-2.71909	0.0245685	0	0
909	ABRSC01	6647715	6649161	-	ABRM00000002428	ABRSC01.2342	0	0	-1.49266	0.011763
910	ABRSC01	6682097	6683132	+	ABRM00000002438	ABRSC01.2352	4.63297	1.78695e-05	4.39572	4.93576e-08
911	ABRSC01	6691423	6692814	+	ABRM00000002441	ABRSC01.2355	-2.10853	0.000976464	-2.28732	0.00502387
912	ABRSC01	6693032	6694021	-	ABRM00000002442	ABRSC01.2356	1.51066	0.0366772	0	0
913	ABRSC01	6697118	6699218	-	ABRM00000002444	ABRSC01.2358	-5.87669	7.03742e-05	0	0
914	ABRSC01	6699430	6700400	+	ABRM00000002445	ABRSC01.2359	0	0	2.26961	0.00885195
915	ABRSC01	6711820	6713289	+	ABRM00000002451	ABRSC01.2365	0	0	1.16346	0.000387199
916	ABRSC01	6717610	6719966	-	ABRM00000002453	ABRSC01.2367	0	0	-1.71064	6.76927e-05
917	ABRSC01	6722208	6725264	-	ABRM00000002454	ABRSC01.2368	0	0	1.43589	0.0400778
918	ABRSC01	6729860	6730210	-	ABRM00000002457	ABRSC01.2371	0	0	-4.44974	0.00383116
919	ABRSC01	6739108	6742766	+	ABRM00000002461	ABRSC01.2375	-1.68204	0.0238903	0	0
920	ABRSC01	6749770	6750936	-	ABRM00000002465	ABRSC01.2379	-3.63343	0.0107182	-2.4173	0.0123801
921	ABRSC01	6758818	6759674	-	ABRM00000002468	ABRSC01.2382	6.8134	3.48229e-15	8.58734	2.04045e-241
922	ABRSC01	6781473	6786156	+	ABRM00000002477	ABRSC01.2390	0	0	-1.95486	0.000809012
923	ABRSC01	6787552	6789110	+	ABRM00000002479	ABRSC01.2392	0	0	1.57883	0.004785
924	ABRSC01	6789502	6790573	-	ABRM00000002480	ABRSC01.2393	-5.08447	0.00105083	0	0
925	ABRSC01	6798236	6798768	-	ABRM00000002482	ABRSC01.2395	0	0	4.40382	1.51831e-09
926	ABRSC01	6806420	6806872	-	ABRM00000002485	ABRSC01.2397	0	0	1.4378	1.59343e-05
927	ABRSC01	6808860	6809312	+	ABRM00000002486	ABRSC01.2398	0	0	2.98352	9.73136e-08
928	ABRSC01	6811939	6812363	-	ABRM00000002487	ABRSC01.2399	0	0	3.49027	1.35213e-08
929	ABRSC01	6812428	6818843	-	ABRM00000002488	ABRSC01.2400	0	0	3.2316	6.97133e-08
930	ABRSC01	6819203	6820061	+	ABRM00000002490	ABRSC01.2401	0	0	-1.69403	0.000242958
931	ABRSC01	6832272	6833052	+	ABRM00000002493	ABRSC01.2404	3.6719	4.69534e-09	4.4648	5.65343e-07
932	ABRSC01	6833260	6834575	-	ABRM00000002494	ABRSC01.2405	1.29158	0.025275	1.80112	2.67494e-06
933	ABRSC01	6841322	6843305	+	ABRM00000002498	ABRSC01.2409	0	0	2.73372	0.0201908
934	ABRSC01	6846821	6847716	+	ABRM00000002500	ABRSC01.2411	-4.15959	0.0252555	0	0
935	ABRSC01	6848789	6851250	-	ABRM00000002501	ABRSC01.2412	-3.78563	0.0240696	-4.92141	0.00109377
936	ABRSC01	6851796	6852548	-	ABRM00000002502	ABRSC01.2413	0	0	2.21268	6.34259e-07
937	ABRSC01	6853770	6854731	+	ABRM00000002503	ABRSC01.2414	0	0	2.20677	1.12741e-06
938	ABRSC01	6859265	6860001	-	ABRM00000002505	ABRSC01.2416	1.90172	0.0374878	2.62158	5.32924e-06
939	ABRSC01	6876159	6877954	+	ABRM00000002511	ABRSC01.2422	-2.13804	0.00717144	-1.28945	0.0333983
940	ABRSC01	6884752	6885253	-	ABRM00000002514	ABRSC01.2425	0	0	4.19751	2.38265e-07
941	ABRSC01	6887224	6888837	-	ABRM00000002515	ABRSC01.2426	-2.0336	0.0416334	-1.19553	0.0140657
942	ABRSC01	6889826	6891515	+	ABRM00000002516	ABRSC01.2427	0	0	-1.69209	0.00022198
943	ABRSC01	6895984	6896545	+	ABRM00000002519	ABRSC01.2430	-3.31956	0.00423353	-1.76872	0.0420477
944	ABRSC01	6897494	6899250	+	ABRM00000002520	ABRSC01.2431	-4.77369	1.64699e-05	-5.60971	7.82019e-10
945	ABRSC01	6899461	6899995	+	ABRM00000002521	ABRSC01.2432	0	0	-4.15324	0.0111881
946	ABRSC01	6900553	6901268	-	ABRM00000002522	ABRSC01.2433	-7.15812	1.28669e-09	-3.65453	5.12548e-07
947	ABRSC01	6902507	6903095	+	ABRM00000002523	ABRSC01.2434	-4.52133	0.0356751	-3.28076	2.9466e-06
948	ABRSC01	6918511	6919368	-	ABRM00000002525	ABRSC01.2436	6.3004	3.19569e-06	6.73858	7.41463e-15
949	ABRSC01	6920195	6921487	+	ABRM00000002526	ABRSC01.2437	2.20688	0.0294465	2.91714	3.02978e-06
950	ABRSC01	6923826	6927226	+	ABRM00000002528	ABRSC01.2439	0	0	-2.1352	0.00031211
951	ABRSC01	6931899	6933810	+	ABRM00000002529	ABRSC01.2440	3.26675	0.00224687	0	0
952	ABRSC01	6933850	6934542	-	ABRM00000002530	ABRSC01.2441	4.0633	0.0268082	3.48361	0.00219377
953	ABRSC01	6934989	6936101	-	ABRM00000002531	ABRSC01.2442	0	0	2.16431	0.022738
954	ABRSC01	6951217	6958903	+	ABRM00000002535	ABRSC01.2446	0	0	-4.13343	0.00982652
955	ABRSC02	67036	69005	+	ABRM00000002546	ABRSC02.8	0	0	-1.3123	0.0376888
956	ABRSC02	76792	78453	-	ABRM00000002550	ABRSC02.12	-2.83927	0.000335615	-2.81262	2.27717e-08
957	ABRSC02	100394	101375	-	ABRM00000002557	ABRSC02.19	-4.38786	0.0175528	0	0
958	ABRSC02	107837	109012	+	ABRM00000002561	ABRSC02.23	0	0	1.38173	0.0192666
959	ABRSC02	116400	116856	-	ABRM00000002565	ABRSC02.27	10.8024	1.17666e-33	9.18424	4.06344e-18
960	ABRSC02	117893	118445	+	ABRM00000002566	ABRSC02.28	9.15653	1.6404e-28	6.77371	4.42916e-13
961	ABRSC02	121894	122796	+	ABRM00000002567	ABRSC02.29	0	0	1.51374	0.00138495
962	ABRSC02	125956	127407	-	ABRM00000002568	ABRSC02.30	0	0	2.4889	5.57098e-10
963	ABRSC02	127946	129293	-	ABRM00000002569	ABRSC02.31	4.09225	0.000317741	5.5437	4.60637e-13
964	ABRSC02	130705	132329	+	ABRM00000002570	ABRSC02.32	5.19444	1.73287e-06	6.23954	7.01207e-80
965	ABRSC02	133843	135448	-	ABRM00000002571	ABRSC02.33	-1.24297	0.00814839	0	0
966	ABRSC02	143851	145628	+	ABRM00000002576	ABRSC02.38	-4.70708	0.00239282	-5.84263	3.63104e-05
967	ABRSC02	148227	149016	-	ABRM00000002577	ABRSC02.39	0	0	2.64227	0.000250467
968	ABRSC02	151943	152311	+	ABRM00000002579	ABRSC02.41	-4.01255	0.0348214	0	0
969	ABRSC02	159865	161851	+	ABRM00000002581	ABRSC02.43	0	0	3.63313	2.26819e-08
970	ABRSC02	167672	169030	+	ABRM00000002584	ABRSC02.46	0	0	4.73702	0.000424832
971	ABRSC02	174010	175030	+	ABRM00000002585	ABRSC02.47	5.59964	0.000828405	0	0
972	ABRSC02	178478	179923	+	ABRM00000002587	ABRSC02.49	3.11339	0.00764096	-4.73288	3.13715e-05
973	ABRSC02	187442	188142	-	ABRM00000002590	ABRSC02.52	0	0	2.56373	0.0216505
974	ABRSC02	189474	191297	+	ABRM00000002591	ABRSC02.53	-1.80766	0.0324571	-1.07745	0.00618605
975	ABRSC02	191499	192663	-	ABRM00000002592	ABRSC02.54	0	0	2.08147	6.17703e-09
976	ABRSC02	201061	201623	-	ABRM00000002596	ABRSC02.58	-2.70125	1.85658e-05	-3.43582	3.07764e-05
977	ABRSC02	203310	205368	+	ABRM00000002597	ABRSC02.59	-4.85484	0.00622495	0	0
978	ABRSC02	205696	207046	-	ABRM00000002598	ABRSC02.60	0	0	1.78424	0.000152112
979	ABRSC02	207634	209451	-	ABRM00000002599	ABRSC02.61	0	0	-1.19683	3.16551e-05
980	ABRSC02	216742	217967	-	ABRM00000002601	ABRSC02.63	0	0	2.08606	0.00243715
981	ABRSC02	218462	220361	-	ABRM00000002602	ABRSC02.64	2.94498	0.0195893	2.86475	1.70525e-05
982	ABRSC02	222759	224147	+	ABRM00000002603	ABRSC02.65	4.41235	1.5277e-08	2.80852	0.0190978
983	ABRSC02	224698	225799	-	ABRM00000002604	ABRSC02.66	0	0	2.15196	0.0489917
984	ABRSC02	231549	234294	-	ABRM00000002607	ABRSC02.69	-3.05027	0.0244841	0	0
985	ABRSC02	249263	252695	+	ABRM00000002613	ABRSC02.75	0	0	-5.3387	0.0019326
986	ABRSC02	261792	263463	-	ABRM00000002619	ABRSC02.80	-3.65666	0.00321255	0	0
987	ABRSC02	265898	267241	+	ABRM00000002621	ABRSC02.82	0	0	1.60412	0.000231857
988	ABRSC02	320465	321059	-	ABRM00000002643	ABRSC02.103	-3.51395	0.0392515	0	0
989	ABRSC02	322125	322786	-	ABRM00000002644	ABRSC02.104	0	0	2.11219	0.0137127
990	ABRSC02	323361	324409	+	ABRM00000002645	ABRSC02.105	2.42686	0.017481	1.52894	0.00220106
991	ABRSC02	325507	328633	+	ABRM00000002646	ABRSC02.106	0	0	-1.12841	0.045989
992	ABRSC02	346905	348464	+	ABRM00000002654	ABRSC02.114	-3.10861	0.005688	0	0
993	ABRSC02	355504	356621	+	ABRM00000002658	ABRSC02.118	2.95361	0.0104979	2.97023	0.00265821
994	ABRSC02	357732	359166	+	ABRM00000002659	ABRSC02.119	0	0	2.03978	0.000623847
995	ABRSC02	371630	372568	+	ABRM00000002663	ABRSC02.123	2.86632	0.000748893	2.99841	0.000427439
996	ABRSC02	376023	376409	-	ABRM00000002665	-	2.18233	0.0365185	3.20248	0.000308121
997	ABRSC02	376758	379920	+	ABRM00000002666	ABRSC02.125	1.68333	0.0378853	0	0
998	ABRSC02	381263	384221	+	ABRM00000002667	ABRSC02.126	0	0	-4.02404	0.0138389
999	ABRSC02	396446	397369	+	ABRM00000002671	ABRSC02.130	-3.282	0.0299839	0	0
1000	ABRSC02	403135	406662	+	ABRM00000002673	ABRSC02.132	0	0	-1.44878	0.00224569
1001	ABRSC02	407607	409670	+	ABRM00000002674	ABRSC02.133	-2.81423	0.0286244	-1.70509	0.0281212
1002	ABRSC02	410184	412007	-	ABRM00000002675	ABRSC02.134	0	0	2.07854	1.6067e-08
1003	ABRSC02	421222	422063	-	ABRM00000002680	ABRSC02.139	-2.63142	0.0170195	-2.47422	7.84016e-08
1004	ABRSC02	426755	429019	+	ABRM00000002682	ABRSC02.141	-2.07317	0.0164136	-1.70537	0.000452776
1005	ABRSC02	430200	432213	-	ABRM00000002683	ABRSC02.142	-4.58313	5.484e-10	-1.87587	1.53088e-10
1006	ABRSC02	434599	435922	-	ABRM00000002684	ABRSC02.143	-3.03272	0.0153896	0	0
1007	ABRSC02	439818	441875	-	ABRM00000002686	ABRSC02.145	-4.657	0.0142991	0	0
1008	ABRSC02	449297	450197	-	ABRM00000002688	ABRSC02.147	0	0	2.83107	5.28911e-05
1009	ABRSC02	481243	483552	-	ABRM00000002697	ABRSC02.156	-4.98777	0.00147929	0	0
1010	ABRSC02	496012	497825	+	ABRM00000002704	ABRSC02.163	0	0	1.583	0.0336479
1011	ABRSC02	501558	503000	+	ABRM00000002706	ABRSC02.164	-1.56392	0.012493	0	0
1012	ABRSC02	503795	505602	+	ABRM00000002707	ABRSC02.165	0	0	-3.74323	0.0280159
1013	ABRSC02	507052	508206	-	ABRM00000002709	ABRSC02.167	0	0	4.7113	2.05346e-10
1014	ABRSC02	512380	514351	+	ABRM00000002711	ABRSC02.169	-4.40017	0.0187251	-5.53795	0.00090672
1015	ABRSC02	516442	517755	+	ABRM00000002713	ABRSC02.171	0	0	3.74258	0.00979426
1016	ABRSC02	519066	520822	-	ABRM00000002715	ABRSC02.173	4.64229	4.72056e-06	5.57664	3.71874e-78
1017	ABRSC02	523260	524234	+	ABRM00000002716	ABRSC02.174	-4.46488	0.00704965	-3.94539	0.000189232
1018	ABRSC02	529244	531498	+	ABRM00000002718	ABRSC02.176	-2.30362	0.0114357	-1.62685	0.0345275
1019	ABRSC02	533771	535004	-	ABRM00000002720	ABRSC02.178	0	0	-4.16014	0.015351
1020	ABRSC02	545002	547242	+	ABRM00000002727	ABRSC02.185	-4.86971	1.33223e-16	-2.40289	4.74478e-11
1021	ABRSC02	547780	548699	+	ABRM00000002728	ABRSC02.186	-1.8447	0.00152588	0	0
1022	ABRSC02	552735	554550	-	ABRM00000002731	ABRSC02.189	1.29432	0.0151324	0	0
1023	ABRSC02	557954	559545	-	ABRM00000002734	ABRSC02.192	0	0	-1.01268	0.008864
1024	ABRSC02	564454	565967	+	ABRM00000002737	ABRSC02.194	0	0	-3.65288	0.0380295
1025	ABRSC02	567314	568719	-	ABRM00000002738	ABRSC02.195	-1.73318	0.00311339	-1.01891	0.00651842
1026	ABRSC02	573568	574508	+	ABRM00000002741	ABRSC02.198	2.85301	2.01535e-05	4.02265	3.07454e-10
1027	ABRSC02	577436	579351	-	ABRM00000002744	ABRSC02.201	0	0	-1.35694	0.00882284
1028	ABRSC02	584872	586308	-	ABRM00000002747	ABRSC02.204	0	0	-2.69719	0.00396274
1029	ABRSC02	589581	589997	-	ABRM00000002749	ABRSC02.206	0	0	1.08037	0.0488303
1030	ABRSC02	590504	590975	+	ABRM00000002750	ABRSC02.207	0	0	1.62089	0.0149751
1031	ABRSC02	592699	593388	-	ABRM00000002751	ABRSC02.208	-5.0539	0.000894784	-3.38225	0.000500867
1032	ABRSC02	595551	597504	-	ABRM00000002753	ABRSC02.210	-2.15175	0.0364093	-1.59202	0.000416718
1033	ABRSC02	599931	600767	-	ABRM00000002755	ABRSC02.212	1.61767	0.0032156	1.4793	0.00569973
1034	ABRSC02	602382	606345	+	ABRM00000002756	ABRSC02.213	0	0	1.09386	0.00741447
1035	ABRSC02	624171	626108	+	ABRM00000002763	ABRSC02.220	-3.79732	0.0294755	-4.93483	0.00159578
1036	ABRSC02	627691	630725	+	ABRM00000002764	ABRSC02.221	-4.96632	0.00561853	0	0
1037	ABRSC02	631808	633038	+	ABRM00000002765	ABRSC02.222	-2.03839	0.0313767	-1.886	0.017814
1038	ABRSC02	634324	635787	+	ABRM00000002766	ABRSC02.223	-5.13697	3.84123e-05	-2.16484	0.0010578
1039	ABRSC02	640369	641457	-	ABRM00000002768	ABRSC02.225	-3.14962	0.0173786	-2.89168	4.20231e-07
1040	ABRSC02	642728	643432	-	ABRM00000002769	ABRSC02.226	-1.7115	0.0032042	0	0
1041	ABRSC02	643882	644892	+	ABRM00000002770	ABRSC02.227	-2.58794	0.00877935	0	0
1042	ABRSC02	668661	672251	+	ABRM00000002775	ABRSC02.232	0	0	2.10653	0.000633206
1043	ABRSC02	675752	676998	-	ABRM00000002778	ABRSC02.235	5.18286	1.47694e-08	4.50866	5.57899e-09
1044	ABRSC02	695370	697787	+	ABRM00000002783	ABRSC02.240	0	0	1.27486	0.0330067
1045	ABRSC02	699380	700371	+	ABRM00000002784	ABRSC02.241	0	0	3.12654	9.59757e-15
1046	ABRSC02	701753	703384	-	ABRM00000002786	ABRSC02.243	-1.90337	0.0154257	-1.02941	0.00629472
1047	ABRSC02	708282	708595	-	ABRM00000002790	ABRSC02.247	0	0	-4.18746	0.0205396
1048	ABRSC02	709136	710250	+	ABRM00000002791	ABRSC02.248	2.11622	0.038539	0	0
1049	ABRSC02	716263	720047	-	ABRM00000002793	ABRSC02.250	-2.10111	0.0206749	-1.27753	0.00337696
1050	ABRSC02	722683	724076	+	ABRM00000002795	ABRSC02.252	-1.49825	0.0147034	0	0
1051	ABRSC02	725998	726633	+	ABRM00000002796	ABRSC02.253	2.17813	0.0442423	3.30874	1.18207e-07
1052	ABRSC02	733698	735652	+	ABRM00000002798	ABRSC02.255	0	0	-3.06668	0.0131403
1053	ABRSC02	737583	738976	-	ABRM00000002799	ABRSC02.256	0	0	-3.07028	0.0091942
1054	ABRSC02	746265	749621	+	ABRM00000002801	ABRSC02.258	0	0	-2.61089	0.0205569
1055	ABRSC02	759447	760328	-	ABRM00000002803	ABRSC02.260	0	0	-1.10036	0.015264
1056	ABRSC02	771389	772675	+	ABRM00000002808	ABRSC02.265	-1.79959	0.00670548	-1.81412	0.0112798
1057	ABRSC02	799624	801051	+	ABRM00000002820	ABRSC02.277	-5.29238	0.000535719	-2.36392	0.000912906
1058	ABRSC02	808697	809347	-	ABRM00000002825	ABRSC02.282	0	0	1.75714	0.00326357
1059	ABRSC02	816569	818152	-	ABRM00000002829	ABRSC02.286	0	0	-1.40994	0.00188083
1060	ABRSC02	820465	822267	-	ABRM00000002831	ABRSC02.288	-2.13331	0.0361012	0	0
1061	ABRSC02	832119	833052	-	ABRM00000002836	ABRSC02.293	-2.14167	0.0256528	0	0
1062	ABRSC02	843824	845624	-	ABRM00000002840	ABRSC02.296	0	0	-6.09397	3.03271e-05
1063	ABRSC02	847460	850578	+	ABRM00000002842	ABRSC02.298	-2.86616	4.40369e-07	-2.12361	4.87998e-06
1064	ABRSC02	850856	852661	+	ABRM00000002843	ABRSC02.299	-1.62683	0.0334196	0	0
1065	ABRSC02	870189	871837	+	ABRM00000002850	ABRSC02.306	0	0	2.99923	0.000844898
1066	ABRSC02	872505	872921	+	ABRM00000002851	ABRSC02.307	0	0	2.934	0.000543303
1067	ABRSC02	874903	876699	+	ABRM00000002852	ABRSC02.308	-9.63061	4.86642e-05	-6.55875	4.56044e-05
1068	ABRSC02	882520	882918	+	ABRM00000002855	ABRSC02.311	1.997	0.00975219	2.32241	1.2224e-05
1069	ABRSC02	888847	890932	+	ABRM00000002857	ABRSC02.313	0	0	-1.71731	0.000231857
1070	ABRSC02	894633	897139	+	ABRM00000002859	ABRSC02.315	-2.02704	0.0420635	0	0
1071	ABRSC02	913935	914829	-	ABRM00000002865	ABRSC02.321	0	0	1.80459	6.90474e-07
1072	ABRSC02	916780	917897	-	ABRM00000002867	ABRSC02.323	-3.86645	0.0176982	0	0
1073	ABRSC02	918607	923377	-	ABRM00000002868	ABRSC02.324	-1.9649	0.0246702	0	0
1074	ABRSC02	930537	931607	-	ABRM00000002873	ABRSC02.329	1.49541	0.0215264	1.14275	0.00261381
1075	ABRSC02	941720	942216	-	ABRM00000002877	ABRSC02.333	0	0	1.0206	0.00180987
1076	ABRSC02	1005301	1006496	-	ABRM00000002881	ABRSC02.337	-5.43563	0.000372371	0	0
1077	ABRSC02	1020718	1021623	+	ABRM00000002883	ABRSC02.339	4.3308	0.00134281	5.57125	2.01566e-28
1078	ABRSC02	1045894	1046412	-	ABRM00000002891	ABRSC02.347	0	0	2.09871	0.0270774
1079	ABRSC02	1049434	1050453	-	ABRM00000002894	ABRSC02.350	0	0	-4.78433	0.0019326
1080	ABRSC02	1063423	1065605	+	ABRM00000002901	ABRSC02.357	2.0788	4.4553e-05	0	0
1081	ABRSC02	1070781	1071878	+	ABRM00000002905	ABRSC02.361	-4.42898	0.00612473	0	0
1082	ABRSC02	1072068	1074100	-	ABRM00000002906	ABRSC02.362	0	0	-4.57609	0.00337476
1083	ABRSC02	1086485	1087055	+	ABRM00000002911	ABRSC02.367	5.17141	0.000198708	6.20754	3.10926e-07
1084	ABRSC02	1089127	1089597	-	ABRM00000002913	ABRSC02.369	0	0	-1.48786	0.00606607
1085	ABRSC02	1090306	1092038	+	ABRM00000002914	ABRSC02.370	-3.55858	0.0163981	-5.50658	1.64301e-05
1086	ABRSC02	1092323	1092976	+	ABRM00000002915	ABRSC02.371	-6.54658	6.03106e-05	-4.15067	0.000500775
1087	ABRSC02	1093928	1095592	-	ABRM00000002916	ABRSC02.372	-2.51714	0.0225896	-1.92785	0.0159027
1088	ABRSC02	1099389	1100282	+	ABRM00000002919	ABRSC02.375	0	0	1.96516	5.68474e-05
1089	ABRSC02	1101830	1102240	-	ABRM00000002921	ABRSC02.377	2.00536	0.00469113	2.44037	0.000335102
1090	ABRSC02	1102809	1104382	+	ABRM00000002922	ABRSC02.378	-1.88616	0.000318921	-2.57648	0.0179277
1091	ABRSC02	1106109	1109048	+	ABRM00000002923	ABRSC02.379	-4.3122	0.00953676	-5.44673	0.000284133
1092	ABRSC02	1111527	1112490	+	ABRM00000002924	ABRSC02.380	0	0	2.15949	0.0037938
1093	ABRSC02	1113791	1115456	+	ABRM00000002925	ABRSC02.381	-3.65863	0.0386399	-2.13887	0.000624629
1094	ABRSC02	1122068	1123201	-	ABRM00000002928	ABRSC02.384	-1.37442	0.0311307	0	0
1095	ABRSC02	1127259	1129561	-	ABRM00000002930	ABRSC02.386	4.42116	2.42248e-08	3.35276	1.45572e-06
1096	ABRSC02	1130774	1131430	-	ABRM00000002931	-	0	0	3.57264	0.0138389
1097	ABRSC02	1133548	1134156	-	ABRM00000002933	ABRSC02.388	-1.70552	0.00527419	-1.4085	0.00843114
1098	ABRSC02	1140658	1142139	+	ABRM00000002935	ABRSC02.390	1.91658	0.0224614	1.87638	0.000231857
1099	ABRSC02	1148755	1149642	+	ABRM00000002938	ABRSC02.393	0	0	-1.32918	0.0178716
1100	ABRSC02	1150739	1152121	+	ABRM00000002939	ABRSC02.394	-1.81781	0.0195893	-1.1835	0.016505
1101	ABRSC02	1157680	1159018	+	ABRM00000002941	ABRSC02.396	0	0	-2.24127	0.00615319
1102	ABRSC02	1166891	1168305	-	ABRM00000002944	ABRSC02.399	5.90442	0.00024108	6.78803	3.88498e-08
1103	ABRSC02	1172845	1173174	+	ABRM00000002948	ABRSC02.403	0	0	3.62391	5.67631e-05
1104	ABRSC02	1176494	1179428	+	ABRM00000002951	ABRSC02.406	-1.19574	0.0073196	0	0
1105	ABRSC02	1199093	1199980	+	ABRM00000002956	ABRSC02.411	0	0	-3.68549	0.0493385
1106	ABRSC02	1200282	1200602	-	ABRM00000002957	ABRSC02.412	0	0	-4.20259	0.00614366
1107	ABRSC02	1201866	1204136	+	ABRM00000002958	ABRSC02.413	0	0	-2.63494	0.0226472
1108	ABRSC02	1221361	1221982	-	ABRM00000002965	ABRSC02.420	0	0	3.99623	1.41345e-08
1109	ABRSC02	1222420	1223613	-	ABRM00000002966	ABRSC02.421	4.31128	2.20338e-06	3.99754	9.50824e-09
1110	ABRSC02	1224459	1225226	-	ABRM00000002967	ABRSC02.422	0	0	2.16716	0.00569913
1111	ABRSC02	1230748	1231644	+	ABRM00000002969	ABRSC02.424	0	0	6.83273	2.49483e-05
1112	ABRSC02	1231806	1232677	-	ABRM00000002970	ABRSC02.425	5.46462	8.34907e-05	9.13922	7.78242e-37
1113	ABRSC02	1246420	1248732	-	ABRM00000002975	ABRSC02.430	-4.50826	1.77487e-05	-2.34127	0.00442371
1114	ABRSC02	1252778	1253474	-	ABRM00000002977	ABRSC02.432	0	0	1.18783	0.00168117
1115	ABRSC02	1254231	1255388	-	ABRM00000002978	ABRSC02.433	4.06741	2.46741e-29	4.11259	5.48184e-32
1116	ABRSC02	1256720	1259525	+	ABRM00000002979	ABRSC02.434	-3.61316	0.00407156	-1.1995	0.00402449
1117	ABRSC02	1262212	1263411	+	ABRM00000002980	ABRSC02.435	2.4732	0.0175151	4.50799	6.93257e-20
1118	ABRSC02	1285105	1287230	+	ABRM00000002987	ABRSC02.442	0	0	-3.00863	0.0184451
1119	ABRSC02	1289038	1290060	+	ABRM00000002988	ABRSC02.443	3.12555	0.00227327	2.95016	0.00370022
1120	ABRSC02	1298160	1299913	+	ABRM00000002991	ABRSC02.446	1.64121	0.0205352	1.23049	0.0468494
1121	ABRSC02	1307138	1307456	+	ABRM00000002994	ABRSC02.449	0	0	1.86168	5.32623e-05
1122	ABRSC02	1307836	1309419	-	ABRM00000002995	ABRSC02.450	-1.7231	0.000640353	0	0
1123	ABRSC02	1322546	1323619	+	ABRM00000003001	ABRSC02.456	-1.88676	0.000543037	-1.89775	2.90086e-07
1124	ABRSC02	1324046	1325945	-	ABRM00000003002	ABRSC02.457	0	0	-1.45793	0.00212649
1125	ABRSC02	1331509	1336277	+	ABRM00000003005	ABRSC02.460	-2.89122	0.000126631	-2.57076	0.000794489
1126	ABRSC02	1341986	1343281	-	ABRM00000003007	ABRSC02.462	0	0	-4.17596	0.0166799
1127	ABRSC02	1346985	1348590	+	ABRM00000003008	ABRSC02.463	1.47055	0.0138013	0	0
1128	ABRSC02	1351532	1352296	+	ABRM00000003010	ABRSC02.465	-2.04132	0.00300211	0	0
1129	ABRSC02	1353558	1355516	+	ABRM00000003011	ABRSC02.466	0	0	-1.82836	0.00657486
1130	ABRSC02	1357941	1359613	-	ABRM00000003013	ABRSC02.468	0	0	-1.50619	0.00607307
1131	ABRSC02	1367920	1370034	+	ABRM00000003016	ABRSC02.471	0	0	4.66733	7.65139e-19
1132	ABRSC02	1374647	1376003	+	ABRM00000003018	ABRSC02.473	0	0	-3.71292	0.00877851
1133	ABRSC02	1380229	1381243	+	ABRM00000003019	ABRSC02.474	0	0	-1.27432	0.0153467
1134	ABRSC02	1389975	1391287	-	ABRM00000003022	ABRSC02.477	-3.85508	0.00262203	-2.1726	4.02157e-05
1135	ABRSC02	1391770	1394089	+	ABRM00000003023	ABRSC02.478	0	0	-2.30921	0.0311715
1136	ABRSC02	1394827	1396800	+	ABRM00000003024	ABRSC02.479	-3.93206	5.62351e-07	-1.03565	0.0144685
1137	ABRSC02	1397054	1397767	-	ABRM00000003025	ABRSC02.480	-1.97872	0.0173521	-1.03732	0.0364883
1138	ABRSC02	1403267	1407414	-	ABRM00000003027	ABRSC02.482	0	0	-1.01929	0.0248224
1139	ABRSC02	1411124	1412089	+	ABRM00000003028	ABRSC02.483	5.46021	3.43196e-13	3.60227	2.07849e-08
1140	ABRSC02	1420005	1422122	+	ABRM00000003033	ABRSC02.488	-2.07924	0.0423075	-1.32739	0.0440851
1141	ABRSC02	1431063	1432455	+	ABRM00000003036	ABRSC02.490	-4.79115	0.00492511	-5.92505	0.000114447
1142	ABRSC02	1433562	1435547	+	ABRM00000003038	ABRSC02.491	-5.57009	9.55579e-06	-3.58113	0.000751519
1143	ABRSC02	1441057	1442438	+	ABRM00000003041	ABRSC02.494	4.3591	9.41755e-20	0	0
1144	ABRSC02	1444604	1445673	-	ABRM00000003042	ABRSC02.495	-1.17782	0.0170195	0	0
1145	ABRSC02	1445942	1446377	+	ABRM00000003043	ABRSC02.496	2.12305	3.01155e-11	1.5494	3.28704e-08
1146	ABRSC02	1450079	1450530	-	ABRM00000003045	-	0	0	-4.12243	0.00949155
1147	ABRSC02	1459845	1460488	+	ABRM00000003051	ABRSC02.502	-3.55583	0.0342751	0	0
1148	ABRSC02	1505669	1506045	-	ABRM00000003053	ABRSC02.504	0	0	2.4192	0.0103847
1149	ABRSC02	1514972	1516429	-	ABRM00000003054	ABRSC02.505	0	0	2.3757	0.010784
1150	ABRSC02	1517000	1517330	+	ABRM00000003055	ABRSC02.506	4.34708	0.00020945	5.53608	9.20008e-08
1151	ABRSC02	1517602	1518435	-	ABRM00000003056	ABRSC02.507	0	0	-1.31324	0.0163879
1152	ABRSC02	1527697	1529457	-	ABRM00000003057	ABRSC02.508	0	0	-1.40401	0.018678
1153	ABRSC02	1533582	1535952	-	ABRM00000003059	ABRSC02.510	-1.45759	0.0153202	-1.76835	2.25035e-05
1154	ABRSC02	1540775	1541923	-	ABRM00000003062	ABRSC02.513	0	0	-1.43597	0.0364883
1155	ABRSC02	1542786	1543592	+	ABRM00000003063	ABRSC02.514	-3.42178	8.25668e-05	-3.41174	1.1776e-05
1156	ABRSC02	1545564	1546620	+	ABRM00000003064	ABRSC02.515	3.02774	4.19277e-05	3.4659	1.5479e-08
1157	ABRSC02	1551035	1553349	+	ABRM00000003067	ABRSC02.518	0	0	-1.60319	5.83072e-06
1158	ABRSC02	1556362	1560615	+	ABRM00000003068	ABRSC02.519	-4.0815	0.0011801	0	0
1159	ABRSC02	1561236	1562137	-	ABRM00000003069	ABRSC02.520	0	0	1.22881	0.00194655
1160	ABRSC02	1570674	1571712	-	ABRM00000003072	-	3.07589	0.00550448	3.98759	6.75311e-07
1161	ABRSC02	1574161	1575741	+	ABRM00000003074	ABRSC02.524	-2.34532	2.53734e-06	-2.78861	1.60817e-08
1162	ABRSC02	1576334	1581313	-	ABRM00000003075	ABRSC02.525	-2.72621	0.00262652	-1.85758	0.00093715
1163	ABRSC02	1581745	1582938	+	ABRM00000003076	ABRSC02.526	0	0	-1.5498	0.00124493
1164	ABRSC02	1586095	1587597	+	ABRM00000003079	ABRSC02.529	-4.95811	0.00139977	0	0
1165	ABRSC02	1590547	1592190	+	ABRM00000003080	ABRSC02.530	-2.54159	0.0108334	0	0
1166	ABRSC02	1596020	1597110	-	ABRM00000003084	ABRSC02.532	-3.68568	0.0277239	0	0
1167	ABRSC02	1602270	1603092	+	ABRM00000003087	ABRSC02.535	-2.46864	0.00607364	-1.63942	0.0033439
1168	ABRSC02	1607027	1607272	-	ABRM00000003090	ABRSC02.538	0	0	1.42823	0.0144157
1169	ABRSC02	1607455	1608146	+	ABRM00000003091	ABRSC02.539	0	0	1.30846	0.000106216
1170	ABRSC02	1608379	1609198	-	ABRM00000003092	ABRSC02.540	-3.53792	0.00669719	0	0
1171	ABRSC02	1613857	1615107	+	ABRM00000003094	ABRSC02.542	-1.18533	0.0193969	0	0
1172	ABRSC02	1618983	1620400	-	ABRM00000003097	ABRSC02.545	0	0	7.91461	3.81721e-13
1173	ABRSC02	1622320	1622777	+	ABRM00000003098	ABRSC02.546	0	0	3.77136	0.00287868
1174	ABRSC02	1631918	1634313	+	ABRM00000003103	ABRSC02.551	-1.62445	0.0414078	0	0
1175	ABRSC02	1634848	1635412	-	ABRM00000003104	ABRSC02.552	-4.73733	0.00761127	0	0
1176	ABRSC02	1652957	1655188	+	ABRM00000003110	ABRSC02.558	-2.11091	0.00712804	0	0
1177	ABRSC02	1660402	1661568	+	ABRM00000003114	ABRSC02.562	1.37129	0.0177876	1.19381	0.000117455
1178	ABRSC02	1673833	1675107	+	ABRM00000003118	ABRSC02.566	0	0	1.51857	0.00252681
1179	ABRSC02	1676227	1678379	-	ABRM00000003119	ABRSC02.567	-6.35334	1.26797e-07	-3.53097	0.00135188
1180	ABRSC02	1682483	1683471	-	ABRM00000003122	ABRSC02.570	-2.51124	0.00151436	-2.04901	3.07239e-07
1181	ABRSC02	1691771	1694753	-	ABRM00000003126	ABRSC02.574	0	0	-1.9382	0.00356821
1182	ABRSC02	1700375	1701652	+	ABRM00000003129	ABRSC02.577	-4.52055	0.0387008	-5.65938	0.00327762
1183	ABRSC02	1714354	1715040	-	ABRM00000003135	ABRSC02.583	0	0	2.00184	0.0342
1184	ABRSC02	1715887	1717052	+	ABRM00000003136	ABRSC02.584	0	0	-5.92141	3.02161e-05
1185	ABRSC02	1722316	1724187	-	ABRM00000003139	ABRSC02.587	-2.03547	0.000637296	-1.03464	0.0114019
1186	ABRSC02	1728625	1729949	-	ABRM00000003142	ABRSC02.590	-4.54488	0.00684396	-5.67892	0.000178636
1187	ABRSC02	1730505	1735313	-	ABRM00000003143	ABRSC02.591	-1.93454	0.0310258	-2.20475	1.82603e-18
1188	ABRSC02	1737796	1738910	+	ABRM00000003145	ABRSC02.593	6.9216	1.77226e-05	7.30891	3.80345e-59
1189	ABRSC02	1743393	1744305	+	ABRM00000003148	ABRSC02.596	1.23662	0.00233351	0	0
1190	ABRSC02	1744628	1745647	-	ABRM00000003149	ABRSC02.597	0	0	1.10643	3.38761e-05
1191	ABRSC02	1745867	1748548	+	ABRM00000003150	ABRSC02.598	0	0	-1.22046	0.01408
1192	ABRSC02	1756032	1758110	-	ABRM00000003153	ABRSC02.601	-2.11776	0.0193301	0	0
1193	ABRSC02	1758450	1759254	-	ABRM00000003155	ABRSC02.602	0	0	2.03198	0.0239346
1194	ABRSC02	1761303	1761759	+	ABRM00000003156	ABRSC02.603	-1.04597	0.0286971	0	0
1195	ABRSC02	1762209	1762916	+	ABRM00000003157	ABRSC02.604	0	0	2.30584	0.000876502
1196	ABRSC02	1768236	1769375	+	ABRM00000003160	ABRSC02.607	0	0	-1.1542	0.0146289
1197	ABRSC02	1779433	1780719	-	ABRM00000003167	ABRSC02.614	-5.01222	4.85233e-08	-5.49367	3.40373e-13
1198	ABRSC02	1783102	1785484	-	ABRM00000003168	ABRSC02.615	-1.63647	0.0273377	-1.07714	0.0204192
1199	ABRSC02	1786505	1787804	+	ABRM00000003169	ABRSC02.616	0	0	-1.15092	0.0107753
1200	ABRSC02	1790684	1792973	+	ABRM00000003172	ABRSC02.619	-5.42075	0.000417269	0	0
1201	ABRSC02	1793346	1795087	+	ABRM00000003173	ABRSC02.620	0	0	-3.96124	0.00313729
1202	ABRSC02	1798072	1800285	+	ABRM00000003175	ABRSC02.622	0	0	1.49956	0.0418186
1203	ABRSC02	1804535	1805284	-	ABRM00000003178	ABRSC02.625	0	0	-1.78241	0.00957933
1204	ABRSC02	1805637	1808395	+	ABRM00000003179	ABRSC02.626	0	0	-1.05837	0.00140697
1205	ABRSC02	1814365	1816457	+	ABRM00000003182	ABRSC02.629	0	0	-1.48059	0.0054015
1206	ABRSC02	1822894	1824073	-	ABRM00000003185	ABRSC02.632	0	0	2.60749	0.0116781
1207	ABRSC02	1824434	1825836	+	ABRM00000003186	ABRSC02.633	0	0	1.73864	0.00216871
1208	ABRSC02	1833583	1835554	+	ABRM00000003190	ABRSC02.637	-5.51485	0.000456232	0	0
1209	ABRSC02	1836438	1840644	+	ABRM00000003191	ABRSC02.638	-5.29531	0.000994737	-3.96697	0.000472905
1210	ABRSC02	1841207	1844095	+	ABRM00000003192	ABRSC02.639	-2.37131	9.41285e-05	0	0
1211	ABRSC02	1844221	1845519	-	ABRM00000003193	ABRSC02.640	-5.64805	0.000173315	-1.16633	0.0241477
1212	ABRSC02	1847898	1849827	-	ABRM00000003195	ABRSC02.642	0	0	-1.04062	0.000111354
1213	ABRSC02	1851360	1852904	-	ABRM00000003197	ABRSC02.644	0	0	2.77613	0.000183631
1214	ABRSC02	1854455	1856860	-	ABRM00000003198	ABRSC02.645	-2.49429	0.00029631	-1.00072	0.00338547
1215	ABRSC02	1880371	1885622	-	ABRM00000003204	ABRSC02.651	0	0	-2.2974	0.000865794
1216	ABRSC02	1886439	1886913	+	ABRM00000003206	ABRSC02.652	2.32306	0.000439203	1.95613	4.72537e-05
1217	ABRSC02	1892578	1893427	+	ABRM00000003209	ABRSC02.655	3.28895	0.0236812	6.81208	7.494e-51
1218	ABRSC02	1901517	1903013	-	ABRM00000003214	ABRSC02.660	0	0	2.09858	5.88474e-07
1219	ABRSC02	1906322	1908168	+	ABRM00000003216	ABRSC02.662	0	0	-1.76954	0.00161481
1220	ABRSC02	1911484	1912302	+	ABRM00000003219	ABRSC02.665	0	0	1.38749	8.42849e-06
1221	ABRSC02	1925088	1926990	+	ABRM00000003227	ABRSC02.673	-1.95633	0.019004	0	0
1222	ABRSC02	1931504	1933422	+	ABRM00000003230	ABRSC02.676	0	0	-1.89673	0.000977091
1223	ABRSC02	1933824	1934394	-	ABRM00000003231	ABRSC02.677	0	0	2.35035	0.00475836
1224	ABRSC02	1941888	1943722	+	ABRM00000003233	ABRSC02.679	-6.82572	4.94913e-06	-1.60081	0.0036129
1225	ABRSC02	1952747	1953961	+	ABRM00000003237	ABRSC02.683	-1.52366	0.00471518	0	0
1226	ABRSC02	1955113	1955457	+	ABRM00000003238	ABRSC02.684	0	0	3.51887	0.0246133
1227	ABRSC02	1981882	1985153	-	ABRM00000003248	ABRSC02.693	-2.67078	0.000174669	-1.60119	0.000323612
1228	ABRSC02	1986953	1987321	+	ABRM00000003249	ABRSC02.694	-1.73532	2.31161e-05	0	0
1229	ABRSC02	2001929	2003095	-	ABRM00000003253	ABRSC02.697	0	0	-1.20526	0.000806444
1230	ABRSC02	2008358	2009465	-	ABRM00000003257	ABRSC02.701	0	0	-3.62376	0.0414428
1231	ABRSC02	2012023	2013375	+	ABRM00000003258	ABRSC02.702	0	0	-3.47791	0.00187182
1232	ABRSC02	2014095	2014976	+	ABRM00000003259	ABRSC02.703	-1.9589	0.0356553	0	0
1233	ABRSC02	2015244	2016057	-	ABRM00000003260	ABRSC02.704	-2.28849	0.0179739	-2.57716	0.00501039
1234	ABRSC02	2038500	2039650	-	ABRM00000003269	ABRSC02.713	1.17599	1.74615e-05	1.10888	4.69179e-10
1235	ABRSC02	2039872	2040619	+	ABRM00000003270	ABRSC02.714	-3.75011	0.0236265	0	0
1236	ABRSC02	2043587	2045593	-	ABRM00000003272	ABRSC02.716	-4.0565	0.0166131	0	0
1237	ABRSC02	2054852	2056234	+	ABRM00000003277	ABRSC02.721	0	0	2.85821	0.00427399
1238	ABRSC02	2056765	2057097	+	ABRM00000003278	-	0	0	-3.92079	0.0452109
1239	ABRSC02	2070269	2072492	-	ABRM00000003283	ABRSC02.726	-3.16648	0.00246775	-1.26037	0.00124176
1240	ABRSC02	2074066	2074425	+	ABRM00000003284	ABRSC02.727	0	0	-3.63495	0.0313909
1241	ABRSC02	2074757	2075140	-	ABRM00000003285	ABRSC02.728	4.12532	0.019575	0	0
1242	ABRSC02	2090789	2092374	+	ABRM00000003291	ABRSC02.734	-4.14619	0.00883089	-8.57893	3.35247e-08
1243	ABRSC02	2095606	2096390	+	ABRM00000003293	ABRSC02.736	0	0	1.33847	0.00594497
1244	ABRSC02	2104036	2106119	+	ABRM00000003296	ABRSC02.739	-8.74976	9.22866e-09	-5.60831	4.42935e-13
1245	ABRSC02	2117702	2118749	+	ABRM00000003303	ABRSC02.746	-6.30241	1.28866e-05	-1.47433	0.000340112
1246	ABRSC02	2119537	2121357	+	ABRM00000003304	ABRSC02.747	-5.22911	0.00911584	-3.36071	2.57329e-09
1247	ABRSC02	2130902	2133218	+	ABRM00000003308	ABRSC02.751	-1.97328	0.0144957	0	0
1248	ABRSC02	2140840	2142442	+	ABRM00000003312	ABRSC02.755	-1.79961	0.000877248	0	0
1249	ABRSC02	2143356	2144213	-	ABRM00000003313	ABRSC02.756	-2.10311	0.00210648	-1.48784	0.00998023
1250	ABRSC02	2150405	2151207	+	ABRM00000003316	ABRSC02.759	-2.10053	0.00114059	0	0
1251	ABRSC02	2154933	2156474	+	ABRM00000003318	ABRSC02.761	0	0	3.14298	6.99502e-07
1252	ABRSC02	2162131	2164085	+	ABRM00000003320	ABRSC02.763	-2.39041	6.07981e-07	-1.70926	0.00105705
1253	ABRSC02	2165808	2167935	-	ABRM00000003321	ABRSC02.764	4.55026	4.3631e-07	2.5735	3.95071e-10
1254	ABRSC02	2180286	2180942	+	ABRM00000003326	ABRSC02.769	-2.41625	0.0373087	-1.37464	0.0467434
1255	ABRSC02	2181102	2181479	-	ABRM00000003327	ABRSC02.770	1.32529	0.0440572	1.01647	0.0263885
1256	ABRSC02	2183322	2183867	+	ABRM00000003328	ABRSC02.771	-5.27899	0.00239276	0	0
1257	ABRSC02	2184941	2187286	+	ABRM00000003329	ABRSC02.772	0	0	2.10699	6.68557e-08
1258	ABRSC02	2193979	2194546	+	ABRM00000003333	ABRSC02.776	0	0	-2.06046	0.00838931
1259	ABRSC02	2237676	2238266	+	ABRM00000003350	ABRSC02.791	3.1158	0.000734361	3.70884	3.8209e-07
1260	ABRSC02	2245306	2247286	-	ABRM00000003354	ABRSC02.795	-6.55416	2.0555e-05	-2.65487	0.0404951
1261	ABRSC02	2253301	2254321	+	ABRM00000003356	ABRSC02.797	0	0	-4.24197	0.00829443
1262	ABRSC02	2257480	2259195	+	ABRM00000003358	ABRSC02.799	1.87447	0.0135028	2.13329	6.21247e-05
1263	ABRSC02	2262399	2265023	-	ABRM00000003360	ABRSC02.801	-3.18143	0.012231	0	0
1264	ABRSC02	2266393	2268606	+	ABRM00000003361	ABRSC02.802	0	0	-1.35719	0.0198433
1265	ABRSC02	2269828	2270412	+	ABRM00000003362	ABRSC02.803	-1.50513	0.0106556	0	0
1266	ABRSC02	2285002	2286004	+	ABRM00000003369	ABRSC02.810	0	0	3.00686	0.000176406
1267	ABRSC02	2289825	2291363	+	ABRM00000003372	ABRSC02.812	-6.8492	7.2706e-06	-4.99639	6.78776e-07
1268	ABRSC02	2294410	2295891	+	ABRM00000003374	ABRSC02.814	0	0	2.11996	1.74545e-05
1269	ABRSC02	2295988	2297690	+	ABRM00000003375	ABRSC02.815	-1.85626	0.0432194	0	0
1270	ABRSC02	2299123	2300955	+	ABRM00000003376	ABRSC02.816	-5.51963	1.00832e-20	-4.33679	1.4151e-23
1271	ABRSC02	2323865	2325118	-	ABRM00000003386	ABRSC02.826	1.64511	0.0117378	1.75811	1.27635e-13
1272	ABRSC02	2328654	2329658	-	ABRM00000003389	ABRSC02.829	-6.0636	5.68789e-05	0	0
1273	ABRSC02	2330337	2332163	+	ABRM00000003390	ABRSC02.830	0	0	-2.0064	0.0177312
1274	ABRSC02	2335207	2336280	-	ABRM00000003392	ABRSC02.832	0	0	-3.56496	2.72956e-05
1275	ABRSC02	2340383	2342573	+	ABRM00000003394	ABRSC02.834	-1.83975	0.0242291	-1.06228	0.0010826
1276	ABRSC02	2362227	2364011	-	ABRM00000003400	ABRSC02.840	0	0	-5.39174	6.99182e-05
1277	ABRSC02	2369417	2371622	+	ABRM00000003405	ABRSC02.843	0	0	-5.72898	0.00116615
1278	ABRSC02	2374321	2375451	-	ABRM00000003408	ABRSC02.846	-3.50421	0.000159488	-3.02096	0.0246648
1279	ABRSC02	2382736	2383844	+	ABRM00000003411	ABRSC02.849	0	0	-1.03097	0.0288995
1280	ABRSC02	2384282	2385874	-	ABRM00000003412	ABRSC02.850	0	0	-1.50335	0.0489682
1281	ABRSC02	2388472	2390011	+	ABRM00000003414	ABRSC02.852	0	0	-1.19758	0.0150807
1282	ABRSC02	2391804	2393642	+	ABRM00000003417	ABRSC02.855	0	0	-2.18275	0.000542034
1283	ABRSC02	2397001	2398042	-	ABRM00000003419	ABRSC02.857	0	0	1.83587	0.0262335
1284	ABRSC02	2400641	2402403	+	ABRM00000003421	ABRSC02.859	0	0	-2.1439	0.00637535
1285	ABRSC02	2412409	2415577	-	ABRM00000003426	ABRSC02.864	0	0	-1.31942	0.00413865
1286	ABRSC02	2429579	2430364	-	ABRM00000003430	ABRSC02.868	0	0	-2.23738	0.00205505
1287	ABRSC02	2431777	2432370	+	ABRM00000003431	ABRSC02.869	1.98697	0.0181003	0	0
1288	ABRSC02	2436987	2438771	-	ABRM00000003434	ABRSC02.872	0	0	-3.80493	0.0326171
1289	ABRSC02	2439691	2440908	+	ABRM00000003435	ABRSC02.873	-4.0166	0.0162451	0	0
1290	ABRSC02	2452534	2453685	-	ABRM00000003441	ABRSC02.879	0	0	-2.4371	0.000566444
1291	ABRSC02	2454492	2454778	-	ABRM00000003442	ABRSC02.880	2.03583	0.036183	0	0
1292	ABRSC02	2456028	2456934	-	ABRM00000003443	ABRSC02.881	3.17199	0.0101315	2.75603	0.0193731
1293	ABRSC02	2468281	2469807	+	ABRM00000003448	ABRSC02.885	0	0	-1.22902	0.0104072
1294	ABRSC02	2470014	2471018	-	ABRM00000003449	ABRSC02.886	-1.95503	0.00293462	0	0
1295	ABRSC02	2473737	2475076	-	ABRM00000003450	ABRSC02.887	0	0	-6.34616	5.32924e-06
1296	ABRSC02	2478066	2479291	-	ABRM00000003452	ABRSC02.889	-3.98158	0.0138806	-5.11784	0.000467771
1297	ABRSC02	2480262	2482091	+	ABRM00000003453	ABRSC02.890	-4.60012	0.00351606	0	0
1298	ABRSC02	2485976	2487234	-	ABRM00000003455	ABRSC02.892	0	0	-2.98709	0.01075
1299	ABRSC02	2491855	2496082	-	ABRM00000003458	ABRSC02.895	0	0	-3.78884	0.02546
1300	ABRSC02	2505726	2507858	+	ABRM00000003463	ABRSC02.900	-5.70165	0.00010795	-1.65892	0.000870175
1301	ABRSC02	2510896	2511693	-	ABRM00000003465	ABRSC02.902	0	0	2.00465	0.00251856
1302	ABRSC02	2513271	2514880	-	ABRM00000003466	ABRSC02.903	2.05453	0.000637296	2.08096	3.23715e-06
1303	ABRSC02	2516044	2517597	+	ABRM00000003467	ABRSC02.904	3.82336	2.98084e-05	3.35062	1.32966e-05
1304	ABRSC02	2522909	2524621	-	ABRM00000003470	ABRSC02.907	-2.51259	0.0363595	-1.07988	0.00590345
1305	ABRSC02	2527298	2529493	+	ABRM00000003472	ABRSC02.909	-1.09249	0.0397543	0	0
1306	ABRSC02	2530082	2533524	-	ABRM00000003473	ABRSC02.910	0	0	-1.65838	0.00352544
1307	ABRSC02	2542165	2543329	+	ABRM00000003478	ABRSC02.914	0	0	-1.20252	0.00946849
1308	ABRSC02	2566471	2569316	-	ABRM00000003486	ABRSC02.922	-2.3111	0.0215091	-2.09665	0.000103086
1309	ABRSC02	2570292	2572513	-	ABRM00000003487	ABRSC02.923	-1.61304	0.0319123	0	0
1310	ABRSC02	2572882	2574208	+	ABRM00000003488	ABRSC02.924	-1.94615	0.0421869	-1.14707	0.00388081
1311	ABRSC02	2583136	2585487	-	ABRM00000003492	ABRSC02.928	0	0	-3.58813	0.00179851
1312	ABRSC02	2588364	2589026	-	ABRM00000003495	ABRSC02.931	-4.69073	0.00501219	-2.14193	0.0198433
1313	ABRSC02	2591086	2594544	+	ABRM00000003496	ABRSC02.932	-3.75355	0.00152588	-4.78553	1.93157e-06
1314	ABRSC02	2595571	2596638	+	ABRM00000003497	ABRSC02.933	10.283	4.59022e-20	11.3485	7.65457e-57
1315	ABRSC02	2600520	2601562	+	ABRM00000003498	ABRSC02.934	0	0	-2.27059	0.0176292
1316	ABRSC02	2602051	2602617	-	ABRM00000003499	ABRSC02.935	-3.62402	0.0281881	-3.71728	0.00651334
1317	ABRSC02	2605416	2606869	-	ABRM00000003501	ABRSC02.937	0	0	4.93519	3.4959e-09
1318	ABRSC02	2614112	2615780	+	ABRM00000003504	ABRSC02.940	10.5372	3.78461e-05	9.94025	0.00496733
1319	ABRSC02	2621350	2622297	-	ABRM00000003508	ABRSC02.943	0	0	-3.68598	0.0415989
1320	ABRSC02	2622616	2623281	-	ABRM00000003509	ABRSC02.944	0	0	-2.49652	0.00116792
1321	ABRSC02	2628090	2629641	-	ABRM00000003512	ABRSC02.947	-1.23002	0.0389068	-1.27231	8.83087e-05
1322	ABRSC02	2630332	2631484	+	ABRM00000003513	ABRSC02.948	-2.59543	0.00411169	-1.78286	0.0100792
1323	ABRSC02	2631954	2632713	-	ABRM00000003514	ABRSC02.949	3.95739	7.80521e-10	4.44927	1.56072e-18
1324	ABRSC02	2641138	2643802	+	ABRM00000003518	ABRSC02.953	0	0	-1.44726	0.004785
1325	ABRSC02	2649332	2650231	-	ABRM00000003520	ABRSC02.955	0	0	-1.03966	0.0499763
1326	ABRSC02	2651657	2653315	+	ABRM00000003521	ABRSC02.956	-7.21363	0.000124478	-6.42961	5.53822e-05
1327	ABRSC02	2670529	2673907	+	ABRM00000003529	ABRSC02.963	-1.57829	0.0273101	-1.41446	7.11896e-06
1328	ABRSC02	2674968	2677802	+	ABRM00000003530	ABRSC02.964	-1.73807	0.0266053	-1.38348	1.36816e-05
1329	ABRSC02	2684832	2685187	+	ABRM00000003532	ABRSC02.966	1.29593	0.000317741	1.73663	8.62507e-15
1330	ABRSC02	2685432	2686140	-	ABRM00000003533	ABRSC02.967	2.53915	0.00649999	0	0
1331	ABRSC02	2689376	2689876	+	ABRM00000003536	ABRSC02.970	2.18004	6.03106e-05	1.71057	6.89616e-05
1332	ABRSC02	2690204	2691213	-	ABRM00000003537	ABRSC02.971	6.69617	3.99134e-09	8.04611	1.18077e-40
1333	ABRSC02	2693031	2694044	+	ABRM00000003538	ABRSC02.972	0	0	1.26204	0.01831
1334	ABRSC02	2694430	2696934	+	ABRM00000003539	ABRSC02.973	-3.02359	0.0202908	-2.94047	0.00746453
1335	ABRSC02	2702033	2703163	-	ABRM00000003543	ABRSC02.977	4.84501	1.03374e-06	4.29257	1.12886e-05
1336	ABRSC02	2715217	2716943	+	ABRM00000003548	ABRSC02.982	-4.97002	2.40971e-07	-1.88115	0.0148843
1337	ABRSC02	2731168	2733556	+	ABRM00000003554	ABRSC02.986	0	0	-1.11228	0.00133844
1338	ABRSC02	2736451	2740021	-	ABRM00000003556	ABRSC02.988	-1.82163	0.0128001	0	0
1339	ABRSC02	2746813	2748521	+	ABRM00000003560	ABRSC02.992	0	0	3.68351	0.00430476
1340	ABRSC02	2751970	2752770	+	ABRM00000003561	ABRSC02.993	-3.65541	0.0262921	0	0
1341	ABRSC02	2752946	2753507	-	ABRM00000003562	ABRSC02.994	0	0	2.1983	0.00773461
1342	ABRSC02	2753841	2754718	-	ABRM00000003563	ABRSC02.995	-1.59362	3.96147e-05	0	0
1343	ABRSC02	2761148	2761714	-	ABRM00000003567	ABRSC02.999	-3.87198	0.0184547	0	0
1344	ABRSC02	2767686	2768330	+	ABRM00000003571	ABRSC02.1003	0	0	-5.18949	0.000393396
1345	ABRSC02	2772751	2774267	-	ABRM00000003574	ABRSC02.1006	2.60077	0.0156667	2.93671	1.0962e-05
1346	ABRSC02	2778523	2780548	+	ABRM00000003577	ABRSC02.1009	-2.09182	0.00189042	-2.30824	1.64123e-05
1347	ABRSC02	2781329	2782432	+	ABRM00000003578	ABRSC02.1010	-2.34925	0.0117145	-1.9749	0.0293553
1348	ABRSC02	2782571	2784985	-	ABRM00000003579	ABRSC02.1011	0	0	-1.7765	1.70513e-05
1349	ABRSC02	2789256	2791185	+	ABRM00000003581	ABRSC02.1013	-5.12652	0.0113697	0	0
1350	ABRSC02	2798625	2800604	-	ABRM00000003585	ABRSC02.1016	-2.50977	0.0357601	0	0
1351	ABRSC02	2816448	2818721	-	ABRM00000003590	ABRSC02.1021	0	0	2.90182	2.66058e-05
1352	ABRSC02	2819915	2822264	-	ABRM00000003591	ABRSC02.1022	-4.7333	0.00256009	0	0
1353	ABRSC02	2826931	2830766	+	ABRM00000003593	ABRSC02.1024	-4.23498	0.0064772	-3.92559	9.72649e-07
1354	ABRSC02	2831445	2835545	-	ABRM00000003594	ABRSC02.1025	0	0	-1.59495	0.0462922
1355	ABRSC02	2840572	2843084	+	ABRM00000003597	ABRSC02.1028	0	0	-1.82843	0.0165338
1356	ABRSC02	2844810	2846336	-	ABRM00000003598	ABRSC02.1029	3.23848	1.38002e-06	2.23081	3.29245e-11
1357	ABRSC02	2848007	2850286	+	ABRM00000003599	ABRSC02.1030	4.40625	6.52048e-07	5.5037	1.93044e-14
1358	ABRSC02	2850405	2851016	-	ABRM00000003600	ABRSC02.1031	0	0	2.6935	0.0036332
1359	ABRSC02	2854467	2859156	-	ABRM00000003604	ABRSC02.1035	-1.82006	0.0156926	0	0
1360	ABRSC02	2873478	2875030	-	ABRM00000003609	ABRSC02.1040	0	0	-6.23839	1.96966e-05
1361	ABRSC02	2896845	2899587	+	ABRM00000003619	ABRSC02.1050	-1.72246	0.0102952	-1.13884	0.00128444
1362	ABRSC02	2900100	2902476	+	ABRM00000003620	ABRSC02.1051	0	0	-1.60455	0.000200372
1363	ABRSC02	2903790	2905050	-	ABRM00000003622	ABRSC02.1053	0	0	2.87364	0.00011097
1364	ABRSC02	2911867	2913703	-	ABRM00000003626	ABRSC02.1057	-4.85914	0.0109724	0	0
1365	ABRSC02	2925252	2926733	+	ABRM00000003631	ABRSC02.1062	-6.08911	0.000174356	-3.28988	0.000185012
1366	ABRSC02	2930313	2930954	+	ABRM00000003632	ABRSC02.1063	0	0	-1.35382	0.0218677
1367	ABRSC02	2943170	2944455	-	ABRM00000003638	ABRSC02.1069	0	0	-1.15845	0.0127913
1368	ABRSC02	2946037	2948035	-	ABRM00000003639	ABRSC02.1070	0	0	-2.20644	0.00035516
1369	ABRSC02	2948718	2949943	-	ABRM00000003640	ABRSC02.1071	-7.15841	2.43383e-05	-1.58071	0.0374571
1370	ABRSC02	2961313	2963077	-	ABRM00000003646	ABRSC02.1077	-3.87796	0.0392975	0	0
1371	ABRSC02	2967004	2968545	+	ABRM00000003648	ABRSC02.1079	1.61053	0.0303091	0	0
1372	ABRSC02	2974256	2975461	-	ABRM00000003652	ABRSC02.1083	2.73347	0.0159857	3.81346	1.51337e-05
1373	ABRSC02	2978365	2979609	+	ABRM00000003654	ABRSC02.1085	0	0	2.96392	0.00607444
1374	ABRSC02	2980118	2982888	-	ABRM00000003655	ABRSC02.1086	-2.17	0.00102695	-1.55756	0.00165676
1375	ABRSC02	2988194	2991089	-	ABRM00000003657	ABRSC02.1088	-2.15989	0.0208089	0	0
1376	ABRSC02	3013482	3014299	+	ABRM00000003667	ABRSC02.1098	-4.24471	0.0450502	-2.71921	0.0148843
1377	ABRSC02	3017245	3018270	-	ABRM00000003669	ABRSC02.1100	3.8226	3.79564e-08	2.79051	5.87993e-13
1378	ABRSC02	3018485	3019757	-	ABRM00000003670	ABRSC02.1101	-3.64491	0.00425186	-4.6955	4.066e-06
1379	ABRSC02	3024262	3027776	-	ABRM00000003673	ABRSC02.1104	-4.44005	4.67336e-05	-4.04668	1.55534e-06
1380	ABRSC02	3028604	3029394	-	ABRM00000003674	ABRSC02.1105	6.76577	8.44731e-16	3.52294	1.17143e-07
1381	ABRSC02	3041440	3042360	-	ABRM00000003677	ABRSC02.1108	0	0	1.78737	0.000567091
1382	ABRSC02	3045321	3046151	-	ABRM00000003678	ABRSC02.1109	0	0	-1.05393	0.0461545
1383	ABRSC02	3051668	3055111	+	ABRM00000003681	ABRSC02.1112	0	0	-1.45729	0.0176292
1384	ABRSC02	3064125	3064957	-	ABRM00000003684	ABRSC02.1115	-2.50448	0.0409883	0	0
1385	ABRSC02	3072772	3074187	+	ABRM00000003687	ABRSC02.1118	2.67295	0.00281671	2.23258	8.36847e-06
1386	ABRSC02	3080503	3082248	+	ABRM00000003690	ABRSC02.1121	3.14355	8.13494e-05	3.1891	6.17703e-09
1387	ABRSC02	3087677	3087970	+	ABRM00000003692	ABRSC02.1123	2.39824	0.0434934	0	0
1388	ABRSC02	3091342	3092568	+	ABRM00000003694	ABRSC02.1125	2.42787	0.0470049	2.2735	0.0471141
1389	ABRSC02	3094735	3095540	-	ABRM00000003696	ABRSC02.1127	0	0	2.48053	1.75224e-08
1390	ABRSC02	3096299	3098841	-	ABRM00000003697	ABRSC02.1128	-1.24962	0.0404866	0	0
1391	ABRSC02	3106330	3109300	+	ABRM00000003700	ABRSC02.1131	-2.47898	6.52048e-07	-1.43731	0.000123293
1392	ABRSC02	3123477	3123842	+	ABRM00000003704	ABRSC02.1135	3.77623	0.046658	0	0
1393	ABRSC02	3148154	3148903	+	ABRM00000003714	ABRSC02.1145	0	0	1.06843	0.0440851
1394	ABRSC02	3154231	3155974	-	ABRM00000003716	ABRSC02.1147	-3.94979	0.0203398	-3.48592	0.000320067
1395	ABRSC02	3156759	3158571	+	ABRM00000003717	ABRSC02.1148	0	0	-2.44221	0.00547048
1396	ABRSC02	3162837	3168318	-	ABRM00000003720	ABRSC02.1151	0	0	-1.44509	0.000164913
1397	ABRSC02	3170905	3172332	+	ABRM00000003722	ABRSC02.1153	0	0	-1.74082	0.000618366
1398	ABRSC02	3172547	3174067	-	ABRM00000003723	ABRSC02.1154	0	0	1.58589	0.0394704
1399	ABRSC02	3174686	3179226	-	ABRM00000003724	ABRSC02.1155	2.70912	0.00218035	0	0
1400	ABRSC02	3182702	3184454	-	ABRM00000003725	ABRSC02.1156	0	0	-2.15525	0.000966765
1401	ABRSC02	3194181	3194994	+	ABRM00000003729	ABRSC02.1160	0	0	1.11001	9.86795e-05
1402	ABRSC02	3196029	3207641	+	ABRM00000003730	ABRSC02.1161	-1.77276	0.0337981	-2.68439	6.30089e-11
1403	ABRSC02	3209161	3210591	+	ABRM00000003731	ABRSC02.1162	3.17272	0.0101392	4.12943	6.33849e-12
1404	ABRSC02	3218003	3219149	+	ABRM00000003733	ABRSC02.1164	0	0	-1.53317	0.000760181
1405	ABRSC02	3240779	3244288	-	ABRM00000003742	ABRSC02.1173	-2.52404	0.000660552	0	0
1406	ABRSC02	3245656	3247993	+	ABRM00000003744	ABRSC02.1175	0	0	-1.02883	0.0372852
1407	ABRSC02	3249403	3249611	-	ABRM00000003745	ABRSC02.1176	2.36665	0.0297123	2.2464	0.00555167
1408	ABRSC02	3262153	3264624	-	ABRM00000003749	ABRSC02.1180	-1.63768	0.0365677	0	0
1409	ABRSC02	3269682	3271511	+	ABRM00000003750	ABRSC02.1181	0	0	-6.91089	1.21683e-06
1410	ABRSC02	3279645	3281271	+	ABRM00000003752	ABRSC02.1183	-1.55995	0.00930342	0	0
1411	ABRSC02	3283201	3283611	+	ABRM00000003753	ABRSC02.1184	0	0	1.09537	0.0231481
1412	ABRSC02	3283408	3283770	-	ABRM00000003754	-	0	0	1.26132	0.0282576
1413	ABRSC02	3284727	3285055	+	ABRM00000003755	ABRSC02.1185	6.02454	1.89794e-22	6.07208	2.18381e-20
1414	ABRSC02	3295067	3296496	-	ABRM00000003758	ABRSC02.1188	-2.11701	0.0196917	0	0
1415	ABRSC02	3297559	3300752	+	ABRM00000003759	ABRSC02.1189	0	0	-1.10709	0.0376866
1416	ABRSC02	3306221	3308294	-	ABRM00000003762	ABRSC02.1192	0	0	-1.67307	0.000932468
1417	ABRSC02	3309298	3310704	+	ABRM00000003763	ABRSC02.1193	-1.02978	0.0346686	-1.34403	0.000291448
1418	ABRSC02	3318085	3318944	-	ABRM00000003767	ABRSC02.1197	-2.4541	0.00640078	-2.99257	5.71343e-08
1419	ABRSC02	3321629	3323504	+	ABRM00000003770	ABRSC02.1200	-5.13955	0.00678289	-6.27318	0.000207562
1420	ABRSC02	3326148	3326648	+	ABRM00000003773	ABRSC02.1203	0	0	1.35989	0.00219118
1421	ABRSC02	3355029	3356205	+	ABRM00000003782	ABRSC02.1211	0	0	-1.39178	0.000846955
1422	ABRSC02	3372227	3373656	+	ABRM00000003787	ABRSC02.1216	0	0	2.5727	0.00566693
1423	ABRSC02	3381815	3383260	-	ABRM00000003792	ABRSC02.1221	4.40124	0.00308121	7.56945	2.49023e-11
1424	ABRSC02	3389382	3390089	+	ABRM00000003795	ABRSC02.1224	4.59775	1.48876e-08	2.46183	2.32498e-10
1425	ABRSC02	3395301	3396582	+	ABRM00000003798	ABRSC02.1227	0	0	-7.714	3.62903e-06
1426	ABRSC02	3399734	3400913	-	ABRM00000003801	ABRSC02.1230	-1.68066	0.00953676	-1.6485	0.00568482
1427	ABRSC02	3403411	3405945	+	ABRM00000003804	ABRSC02.1233	0	0	-1.45904	0.0416404
1428	ABRSC02	3406435	3407317	+	ABRM00000003805	ABRSC02.1234	0	0	-3.061	0.0179026
1429	ABRSC02	3410314	3412501	-	ABRM00000003807	ABRSC02.1236	-1.95843	0.0109417	0	0
1430	ABRSC02	3415028	3417022	+	ABRM00000003810	ABRSC02.1238	-2.26539	0.0195893	0	0
1431	ABRSC02	3430458	3432508	-	ABRM00000003816	ABRSC02.1244	0	0	2.12618	7.35718e-06
1432	ABRSC02	3447350	3449216	+	ABRM00000003821	ABRSC02.1249	-1.90244	0.0290511	-2.33518	0.00170223
1433	ABRSC02	3464969	3466821	+	ABRM00000003827	ABRSC02.1255	0	0	2.13261	0.00569861
1434	ABRSC02	3469889	3470403	+	ABRM00000003829	ABRSC02.1257	1.27292	0.00358437	1.19239	0.00888211
1435	ABRSC02	3474573	3476472	+	ABRM00000003832	ABRSC02.1260	-5.53762	0.000248606	-3.44472	0.00122979
1436	ABRSC02	3476774	3477495	-	ABRM00000003833	ABRSC02.1261	-5.35237	0.000860211	0	0
1437	ABRSC02	3484980	3486206	+	ABRM00000003836	ABRSC02.1264	1.89305	0.0158417	0	0
1438	ABRSC02	3492187	3493410	-	ABRM00000003840	ABRSC02.1267	0	0	1.5962	0.000852436
1439	ABRSC02	3504095	3504561	+	ABRM00000003844	ABRSC02.1271	0	0	2.14373	8.77419e-05
1440	ABRSC02	3507378	3512387	-	ABRM00000003846	ABRSC02.1273	-2.13726	0.00826127	-1.51212	0.0128651
1441	ABRSC02	3519155	3519936	+	ABRM00000003851	ABRSC02.1277	0	0	1.04352	0.00220559
1442	ABRSC02	3523020	3524782	-	ABRM00000003854	ABRSC02.1280	0	0	-1.18241	0.0207035
1443	ABRSC02	3541286	3542959	+	ABRM00000003863	ABRSC02.1289	0	0	-2.22087	9.17336e-05
1444	ABRSC02	3554323	3556706	-	ABRM00000003868	ABRSC02.1294	6.71156	8.38043e-12	6.77536	2.35683e-32
1445	ABRSC02	3557475	3557993	-	ABRM00000003869	ABRSC02.1295	3.51394	0.0206885	3.38939	0.000169246
1446	ABRSC02	3565270	3566825	+	ABRM00000003872	ABRSC02.1298	0	0	5.71774	2.64116e-08
1447	ABRSC02	3577233	3578603	+	ABRM00000003877	ABRSC02.1303	-1.6463	0.0220031	0	0
1448	ABRSC02	3587171	3591347	+	ABRM00000003882	ABRSC02.1307	0	0	1.49265	0.00196461
1449	ABRSC02	3602385	3602973	+	ABRM00000003887	ABRSC02.1312	0	0	1.61693	0.00568817
1450	ABRSC02	3608108	3610168	+	ABRM00000003891	ABRSC02.1316	-1.42194	0.016505	-1.14755	0.0194318
1451	ABRSC02	3610481	3611953	+	ABRM00000003892	ABRSC02.1317	0	0	-3.05851	0.000130221
1452	ABRSC02	3617986	3620334	-	ABRM00000003896	ABRSC02.1321	-3.69954	0.0209337	-3.85279	1.0264e-05
1453	ABRSC02	3621215	3622704	-	ABRM00000003897	ABRSC02.1322	-4.60414	2.05821e-08	-3.45727	2.93932e-07
1454	ABRSC02	3623276	3625547	+	ABRM00000003898	ABRSC02.1323	-6.19116	0.000222643	-4.12356	0.00184462
1455	ABRSC02	3625926	3626647	+	ABRM00000003899	ABRSC02.1324	-3.72668	0.0151863	0	0
1456	ABRSC02	3635133	3636300	+	ABRM00000003902	ABRSC02.1327	0	0	5.16608	7.38833e-26
1457	ABRSC02	3641007	3642955	-	ABRM00000003905	ABRSC02.1330	-2.73383	0.0215752	-1.00101	0.0382051
1458	ABRSC02	3644790	3647389	+	ABRM00000003907	ABRSC02.1332	6.9413	1.89975e-18	7.62065	5.62429e-56
1459	ABRSC02	3647656	3650645	+	ABRM00000003909	ABRSC02.1334	0	0	2.35782	0.00838931
1460	ABRSC02	3672225	3674336	+	ABRM00000003918	ABRSC02.1342	0	0	-1.648	0.00133435
1461	ABRSC02	3676729	3678161	+	ABRM00000003920	ABRSC02.1344	0	0	2.35157	0.000407453
1462	ABRSC02	3678475	3679056	-	ABRM00000003921	ABRSC02.1345	1.37214	0.0234704	0	0
1463	ABRSC02	3679492	3681536	-	ABRM00000003922	ABRSC02.1346	2.2958	2.37529e-05	0	0
1464	ABRSC02	3688169	3689352	+	ABRM00000003926	ABRSC02.1350	2.79368	0.000289042	1.87605	0.00643211
1465	ABRSC02	3690634	3693220	+	ABRM00000003927	ABRSC02.1351	0	0	1.70469	0.00910638
1466	ABRSC02	3701809	3703032	-	ABRM00000003930	ABRSC02.1354	-2.7338	0.00167758	0	0
1467	ABRSC02	3717121	3718599	+	ABRM00000003936	ABRSC02.1360	0	0	2.21511	0.000274502
1468	ABRSC02	3719075	3721166	+	ABRM00000003937	ABRSC02.1361	-2.95495	0.0273797	-1.8115	0.00544094
1469	ABRSC02	3723946	3725968	-	ABRM00000003939	ABRSC02.1363	0	0	-4.88437	0.00437625
1470	ABRSC02	3727617	3729206	-	ABRM00000003942	ABRSC02.1366	-2.20888	0.0276583	-1.25391	0.00200968
1471	ABRSC02	3729606	3733978	+	ABRM00000003943	ABRSC02.1367	0	0	-2.35933	1.59083e-05
1472	ABRSC02	3737586	3740372	+	ABRM00000003946	ABRSC02.1370	-4.51406	0.0109428	-2.75115	0.0363169
1473	ABRSC02	3746874	3748764	+	ABRM00000003950	ABRSC02.1374	-1.79563	0.010678	-1.74199	0.0029146
1474	ABRSC02	3749124	3751172	-	ABRM00000003951	ABRSC02.1375	5.00248	5.12942e-06	0	0
1475	ABRSC02	3752889	3754516	+	ABRM00000003952	ABRSC02.1376	1.92183	0.005768	0	0
1476	ABRSC02	3757911	3759401	+	ABRM00000003953	ABRSC02.1377	4.76101	5.50609e-09	2.24106	0.0047662
1477	ABRSC02	3763719	3764383	-	ABRM00000003957	ABRSC02.1381	2.03635	0.02796	2.92473	0.000859924
1478	ABRSC02	3766620	3769906	+	ABRM00000003959	ABRSC02.1383	-1.2245	0.0324571	0	0
1479	ABRSC02	3773481	3774757	-	ABRM00000003962	ABRSC02.1386	0	0	1.04418	0.0271045
1480	ABRSC02	3775163	3776211	+	ABRM00000003963	ABRSC02.1387	1.28798	0.001094	1.24184	3.86456e-05
1481	ABRSC02	3780315	3781967	-	ABRM00000003966	ABRSC02.1390	2.75393	0.000185062	2.69526	5.87849e-15
1482	ABRSC02	3784836	3786404	-	ABRM00000003968	ABRSC02.1392	0	0	-4.70732	0.00182072
1483	ABRSC02	3788959	3790527	-	ABRM00000003971	ABRSC02.1394	-4.18625	6.48479e-06	-3.63248	1.75761e-06
1484	ABRSC02	3793124	3795110	-	ABRM00000003972	ABRSC02.1395	-6.91109	1.33582e-06	0	0
1485	ABRSC02	3796047	3801037	+	ABRM00000003973	ABRSC02.1396	-1.91721	0.00295339	-1.38047	0.0173019
1486	ABRSC02	3809213	3811062	+	ABRM00000003975	ABRSC02.1398	-1.66095	0.0229379	0	0
1487	ABRSC02	3816420	3818561	-	ABRM00000003978	ABRSC02.1401	-2.88424	0.0150324	0	0
1488	ABRSC02	3826101	3827082	-	ABRM00000003980	ABRSC02.1403	1.8035	3.07795e-05	1.82044	5.65343e-07
1489	ABRSC02	3827482	3829219	-	ABRM00000003981	ABRSC02.1404	-5.81748	0.000240645	-6.95252	1.60632e-06
1490	ABRSC02	3830815	3832175	+	ABRM00000003982	ABRSC02.1405	-3.03178	0.0348796	0	0
1491	ABRSC02	3835152	3835628	+	ABRM00000003984	ABRSC02.1407	0	0	-1.10813	0.0240893
1492	ABRSC02	3836385	3838292	+	ABRM00000003985	ABRSC02.1408	0	0	-3.74472	0.0237095
1493	ABRSC02	3846790	3848037	-	ABRM00000003989	ABRSC02.1412	0	0	2.10859	0.0219282
1494	ABRSC02	3848285	3849198	+	ABRM00000003990	ABRSC02.1413	0	0	-2.21103	0.0280765
1495	ABRSC02	3856115	3857417	-	ABRM00000003992	ABRSC02.1415	-3.49564	0.0489714	0	0
1496	ABRSC02	3887324	3888524	-	ABRM00000004006	ABRSC02.1428	6.4454	1.96052e-11	1.7628	3.15426e-05
1497	ABRSC02	3895345	3896934	+	ABRM00000004009	ABRSC02.1431	-8.83097	1.45814e-07	-6.05482	0.000207621
1498	ABRSC02	3897092	3898303	-	ABRM00000004010	ABRSC02.1432	0	0	-2.32045	0.00109433
1499	ABRSC02	3906549	3907277	+	ABRM00000004016	ABRSC02.1438	2.15737	0.000313191	1.25576	0.0475556
1500	ABRSC02	3922327	3922644	+	ABRM00000004024	ABRSC02.1445	-3.64027	0.0206587	-2.63098	0.0110689
1501	ABRSC02	3924627	3925545	-	ABRM00000004026	ABRSC02.1447	0	0	-1.22305	0.0174984
1502	ABRSC02	3930071	3931756	-	ABRM00000004029	ABRSC02.1450	0	0	3.00421	0.0166799
1503	ABRSC02	3933528	3934394	+	ABRM00000004030	ABRSC02.1451	0	0	2.34424	0.0272443
1504	ABRSC02	3936662	3939035	+	ABRM00000004031	ABRSC02.1452	2.8254	0.00193711	2.83225	5.34899e-06
1505	ABRSC02	3957706	3959460	-	ABRM00000004041	ABRSC02.1462	0	0	-2.01855	0.00718396
1506	ABRSC02	3964021	3965289	-	ABRM00000004045	ABRSC02.1466	-2.82275	0.00122857	-1.61872	0.0245342
1507	ABRSC02	3965880	3966649	-	ABRM00000004046	ABRSC02.1467	-4.98795	0.00180793	0	0
1508	ABRSC02	3969499	3970920	+	ABRM00000004048	ABRSC02.1469	0	0	-2.36457	0.010784
1509	ABRSC02	3978407	3979141	+	ABRM00000004052	ABRSC02.1473	1.27855	0.0210166	0	0
1510	ABRSC02	3979314	3980231	-	ABRM00000004053	ABRSC02.1474	-2.90706	0.0193301	0	0
1511	ABRSC02	3985356	3986925	-	ABRM00000004056	ABRSC02.1477	-2.80506	1.01504e-05	0	0
1512	ABRSC02	3987779	3989038	+	ABRM00000004057	ABRSC02.1478	-3.1475	0.0394109	0	0
1513	ABRSC02	3990628	3991355	+	ABRM00000004058	ABRSC02.1479	-2.67682	0.0455848	-2.13024	0.00877821
1514	ABRSC02	3997230	3998601	-	ABRM00000004061	ABRSC02.1482	0	0	-4.72793	0.00781215
1515	ABRSC02	4003572	4004505	-	ABRM00000004064	ABRSC02.1485	-2.22006	0.00530273	0	0
1516	ABRSC02	4006165	4007943	-	ABRM00000004066	ABRSC02.1487	3.70486	0.00588011	5.00161	4.34897e-18
1517	ABRSC02	4008769	4009224	-	ABRM00000004067	ABRSC02.1488	0	0	2.15083	0.0422228
1518	ABRSC02	4009482	4010065	+	ABRM00000004068	ABRSC02.1489	0	0	3.80234	1.49739e-10
1519	ABRSC02	4010164	4011721	-	ABRM00000004069	ABRSC02.1490	3.67836	0.0247493	6.9315	1.01049e-48
1520	ABRSC02	4017084	4018920	+	ABRM00000004072	ABRSC02.1493	2.18004	0.000177008	2.89181	4.98085e-22
1521	ABRSC02	4019522	4020334	-	ABRM00000004073	ABRSC02.1494	2.38381	0.0479858	0	0
1522	ABRSC02	4028461	4029680	+	ABRM00000004076	ABRSC02.1497	0	0	2.24465	0.0483908
1523	ABRSC02	4036068	4040635	-	ABRM00000004079	ABRSC02.1500	2.29617	0.00424452	1.0452	0.0465051
1524	ABRSC02	4054176	4054613	-	ABRM00000004085	ABRSC02.1506	0	0	2.6674	0.000456881
1525	ABRSC02	4066582	4067623	-	ABRM00000004092	ABRSC02.1513	0	0	1.04472	0.0311436
1526	ABRSC02	4067864	4068895	-	ABRM00000004093	ABRSC02.1514	0	0	4.80256	3.73746e-20
1527	ABRSC02	4070102	4072611	+	ABRM00000004094	ABRSC02.1515	1.43541	0.030193	4.47076	1.73364e-35
1528	ABRSC02	4074141	4076603	+	ABRM00000004095	ABRSC02.1516	-3.18007	0.0198604	-3.2166	0.00167447
1529	ABRSC02	4083119	4084678	+	ABRM00000004099	ABRSC02.1520	1.23374	0.0445183	0	0
1530	ABRSC02	4089796	4091283	-	ABRM00000004101	ABRSC02.1522	2.69623	0.0111174	2.69904	0.00871442
1531	ABRSC02	4094809	4097185	+	ABRM00000004102	ABRSC02.1523	0	0	-1.84622	0.0228596
1532	ABRSC02	4097772	4098055	-	ABRM00000004103	ABRSC02.1524	3.064	6.18995e-12	2.5495	7.57527e-16
1533	ABRSC02	4105030	4106455	+	ABRM00000004106	ABRSC02.1527	0	0	-1.32286	0.0478567
1534	ABRSC02	4110782	4111359	+	ABRM00000004109	ABRSC02.1530	0	0	5.87461	9.7539e-12
1535	ABRSC02	4119267	4121568	-	ABRM00000004113	ABRSC02.1534	0	0	1.71029	0.00934251
1536	ABRSC02	4123700	4125344	+	ABRM00000004114	ABRSC02.1535	8.17159	9.53946e-12	10.6072	2.1883e-95
1537	ABRSC02	4130703	4135562	-	ABRM00000004117	ABRSC02.1538	0	0	-1.90015	0.0263878
1538	ABRSC02	4142782	4146436	+	ABRM00000004121	ABRSC02.1542	-1.90912	0.0202908	0	0
1539	ABRSC02	4147109	4147751	+	ABRM00000004122	ABRSC02.1543	0	0	3.8812	0.0232003
1540	ABRSC02	4148139	4149796	+	ABRM00000004123	ABRSC02.1544	0	0	3.18	0.0273502
1541	ABRSC02	4150543	4151391	-	ABRM00000004124	ABRSC02.1545	0	0	-4.92546	0.00183161
1542	ABRSC02	4153163	4154809	-	ABRM00000004125	ABRSC02.1546	2.13462	8.09935e-07	0	0
1543	ABRSC02	4162916	4165478	-	ABRM00000004129	ABRSC02.1550	-1.74375	0.000119726	-1.36303	0.0131739
1544	ABRSC02	4166418	4166980	-	ABRM00000004130	ABRSC02.1551	0	0	-2.31655	0.0045875
1545	ABRSC02	4171609	4172267	+	ABRM00000004132	ABRSC02.1553	1.74501	0.0200336	1.32625	0.00198158
1546	ABRSC02	4173163	4174206	-	ABRM00000004133	ABRSC02.1554	-3.60379	0.0285258	0	0
1547	ABRSC02	4174725	4176021	+	ABRM00000004134	ABRSC02.1555	0	0	-9.67384	1.12459e-10
1548	ABRSC02	4190534	4190803	-	ABRM00000004140	ABRSC02.1561	2.26782	0.000198708	3.31953	7.10682e-29
1549	ABRSC02	4200447	4201521	+	ABRM00000004145	ABRSC02.1566	0	0	1.97387	6.54929e-05
1550	ABRSC02	4201558	4203045	-	ABRM00000004146	ABRSC02.1567	-1.70898	0.0410409	0	0
1551	ABRSC02	4203504	4205669	+	ABRM00000004147	ABRSC02.1568	-2.48669	0.00752735	-1.57084	0.000718271
1552	ABRSC02	4207048	4208244	+	ABRM00000004149	ABRSC02.1570	0	0	-1.61869	0.00396274
1553	ABRSC02	4208523	4209575	-	ABRM00000004150	ABRSC02.1571	3.12922	0.000289042	3.7998	3.01662e-08
1554	ABRSC02	4210300	4214191	-	ABRM00000004151	ABRSC02.1572	0	0	-1.26112	0.00957933
1555	ABRSC02	4216176	4217618	+	ABRM00000004153	ABRSC02.1574	-1.87156	0.0305178	-1.14025	0.0354666
1556	ABRSC02	4228214	4229719	-	ABRM00000004158	ABRSC02.1579	-1.74522	0.00389127	-1.34744	5.4661e-09
1557	ABRSC02	4232918	4235125	-	ABRM00000004159	ABRSC02.1580	5.10433	4.54353e-05	9.21854	1.56294e-37
1558	ABRSC02	4239050	4240073	+	ABRM00000004160	ABRSC02.1581	8.7825	4.24544e-32	7.95609	2.79616e-61
1559	ABRSC02	4242345	4246588	-	ABRM00000004162	ABRSC02.1583	-2.18254	0.000281645	-2.08398	0.00158591
1560	ABRSC02	4254838	4256911	+	ABRM00000004165	ABRSC02.1586	0	0	-2.58607	7.14744e-06
1561	ABRSC02	4263979	4265145	-	ABRM00000004169	ABRSC02.1590	0	0	-4.57251	0.00281068
1562	ABRSC02	4271877	4273219	-	ABRM00000004171	ABRSC02.1592	-2.79611	0.0260514	-2.92254	0.000215643
1563	ABRSC02	4274059	4276112	-	ABRM00000004172	ABRSC02.1593	-2.15584	0.0248882	-1.95452	1.85534e-08
1564	ABRSC02	4287746	4288864	+	ABRM00000004175	ABRSC02.1596	0	0	-1.83892	0.00720419
1565	ABRSC02	4290553	4291582	+	ABRM00000004176	ABRSC02.1597	0	0	2.23462	0.0303869
1566	ABRSC02	4302492	4304205	-	ABRM00000004182	ABRSC02.1603	0	0	-3.13554	6.32691e-06
1567	ABRSC02	4306262	4307503	-	ABRM00000004183	ABRSC02.1604	0	0	-4.12507	0.0471141
1568	ABRSC02	4325579	4326304	+	ABRM00000004192	ABRSC02.1612	0	0	-1.42446	0.000499883
1569	ABRSC02	4326404	4328116	-	ABRM00000004193	ABRSC02.1613	0	0	-2.3839	0.0306327
1570	ABRSC02	4330484	4332458	+	ABRM00000004195	ABRSC02.1615	-1.29016	0.00317427	0	0
1571	ABRSC02	4342127	4343228	+	ABRM00000004201	ABRSC02.1621	1.38737	0.0494692	0	0
1572	ABRSC02	4352840	4353644	+	ABRM00000004204	ABRSC02.1624	0	0	-2.81229	0.00264863
1573	ABRSC02	4363695	4371056	+	ABRM00000004210	ABRSC02.1630	0	0	-1.39174	0.00912758
1574	ABRSC02	4371914	4372771	-	ABRM00000004212	ABRSC02.1632	4.292	5.31578e-06	1.64025	0.00287771
1575	ABRSC02	4374122	4375522	+	ABRM00000004213	ABRSC02.1633	4.62973	3.74242e-06	3.54541	9.30834e-07
1576	ABRSC02	4382488	4384037	-	ABRM00000004217	ABRSC02.1637	-3.14448	0.0228778	0	0
1577	ABRSC02	4387216	4388985	+	ABRM00000004219	ABRSC02.1639	-3.98913	0.0158783	-5.12407	0.000578809
1578	ABRSC02	4389522	4390545	+	ABRM00000004220	ABRSC02.1640	-2.26284	1.51389e-06	0	0
1579	ABRSC02	4402303	4404819	+	ABRM00000004224	ABRSC02.1644	0	0	2.66293	0.000366308
1580	ABRSC02	4408129	4410075	-	ABRM00000004225	ABRSC02.1645	0	0	2.6728	0.00240146
1581	ABRSC02	4418426	4419369	+	ABRM00000004229	ABRSC02.1649	0	0	2.04875	0.000131022
1582	ABRSC02	4423543	4425132	+	ABRM00000004230	ABRSC02.1650	1.781	0.00195726	0	0
1583	ABRSC02	4427995	4428591	+	ABRM00000004232	ABRSC02.1652	3.66529	4.56476e-05	5.25604	1.1921e-08
1584	ABRSC02	4434922	4435844	-	ABRM00000004235	ABRSC02.1655	-1.72041	0.0461605	-2.13526	0.000100801
1585	ABRSC02	4437871	4443258	+	ABRM00000004236	ABRSC02.1656	-1.48755	0.0358305	-1.56766	0.00052697
1586	ABRSC02	4451731	4452888	-	ABRM00000004240	ABRSC02.1660	-2.1742	0.00287095	-1.36544	0.0403725
1587	ABRSC02	4469936	4471982	-	ABRM00000004249	ABRSC02.1668	-6.03937	2.98084e-05	-1.97082	0.0187962
1588	ABRSC02	4480549	4482003	+	ABRM00000004252	ABRSC02.1672	-1.91709	9.1483e-05	-1.05518	9.74482e-05
1589	ABRSC02	4489623	4490938	+	ABRM00000004254	ABRSC02.1674	0	0	-4.82818	0.00526866
1590	ABRSC02	4505895	4507416	-	ABRM00000004261	ABRSC02.1681	0	0	-2.28029	0.0200538
1591	ABRSC02	4508029	4508917	-	ABRM00000004262	ABRSC02.1682	0	0	1.21395	0.0466198
1592	ABRSC02	4513503	4514401	+	ABRM00000004266	ABRSC02.1686	-4.54647	0.00399794	0	0
1593	ABRSC02	4514463	4514931	+	ABRM00000004267	ABRSC02.1687	-3.69783	0.0328833	0	0
1594	ABRSC02	4518294	4519253	+	ABRM00000004268	ABRSC02.1688	2.04333	0.000401198	0	0
1595	ABRSC02	4534748	4537577	-	ABRM00000004275	ABRSC02.1695	0	0	2.85625	2.10548e-05
1596	ABRSC02	4546938	4548272	+	ABRM00000004277	ABRSC02.1697	-5.74824	0.000247012	0	0
1597	ABRSC02	4563313	4565076	-	ABRM00000004282	ABRSC02.1702	0	0	-1.9876	0.000573206
1598	ABRSC02	4565650	4566474	+	ABRM00000004283	ABRSC02.1703	4.81138	8.47357e-10	2.23401	0.00113741
1599	ABRSC02	4566989	4568514	+	ABRM00000004284	ABRSC02.1704	1.67086	0.0434664	0	0
1600	ABRSC02	4583105	4584708	-	ABRM00000004289	ABRSC02.1710	0	0	-1.54956	0.00326357
1601	ABRSC02	4602251	4604196	+	ABRM00000004294	ABRSC02.1715	2.15559	0.0014486	2.95488	1.39023e-06
1602	ABRSC02	4604888	4605617	+	ABRM00000004295	ABRSC02.1716	-1.7431	7.03655e-05	-1.37449	0.000870175
1603	ABRSC02	4606482	4609604	+	ABRM00000004296	ABRSC02.1717	0	0	-1.74072	0.0045814
1604	ABRSC02	4609898	4611957	-	ABRM00000004297	ABRSC02.1718	0	0	1.92543	0.00135611
1605	ABRSC02	4614687	4616646	+	ABRM00000004299	ABRSC02.1720	-2.36114	2.93637e-06	-1.13293	0.0300819
1606	ABRSC02	4619105	4622864	-	ABRM00000004300	ABRSC02.1721	0	0	-2.21988	1.2224e-05
1607	ABRSC02	4631337	4632887	-	ABRM00000004305	ABRSC02.1726	0	0	-4.06307	0.0125109
1608	ABRSC02	4636962	4638703	+	ABRM00000004307	ABRSC02.1728	-4.60961	0.00313589	-5.74562	5.43849e-05
1609	ABRSC02	4639205	4640980	+	ABRM00000004308	ABRSC02.1729	-2.58124	0.00187373	0	0
1610	ABRSC02	4645599	4650612	-	ABRM00000004310	ABRSC02.1731	0	0	1.47464	0.013631
1611	ABRSC02	4652969	4655935	-	ABRM00000004311	ABRSC02.1732	0	0	-1.51681	0.0412347
1612	ABRSC02	4657643	4658747	+	ABRM00000004312	ABRSC02.1733	-3.45782	0.00418542	0	0
1613	ABRSC02	4660043	4660722	+	ABRM00000004314	ABRSC02.1735	-2.00944	9.25464e-07	-1.085	0.00478268
1614	ABRSC02	4661521	4662852	+	ABRM00000004315	ABRSC02.1736	0	0	-1.89227	0.000214415
1615	ABRSC02	4677452	4678321	+	ABRM00000004323	ABRSC02.1744	0	0	3.7333	8.84329e-06
1616	ABRSC02	4679247	4683562	-	ABRM00000004324	ABRSC02.1745	-2.03601	0.0071666	0	0
1617	ABRSC02	4686313	4687740	-	ABRM00000004326	ABRSC02.1747	-5.91848	0.00020192	-2.90968	0.000545751
1618	ABRSC02	4688909	4690336	-	ABRM00000004327	ABRSC02.1748	7.00866	1.21029e-12	7.99984	9.06456e-53
1619	ABRSC02	4695436	4696833	-	ABRM00000004329	ABRSC02.1750	0	0	4.84049	0.00145899
1620	ABRSC02	4700946	4701938	+	ABRM00000004332	ABRSC02.1753	-2.41015	0.0160028	-3.09843	4.06755e-05
1621	ABRSC02	4704783	4707131	-	ABRM00000004333	ABRSC02.1754	0	0	-1.53037	0.0269012
1622	ABRSC02	4707412	4708475	-	ABRM00000004334	ABRSC02.1755	-4.0078	0.000127302	-2.97633	0.000618286
1623	ABRSC02	4709194	4709871	-	ABRM00000004335	ABRSC02.1756	0	0	-1.97098	0.0376778
1624	ABRSC02	4711060	4713025	-	ABRM00000004336	ABRSC02.1757	0	0	-1.62034	0.0116909
1625	ABRSC02	4737596	4740937	+	ABRM00000004344	ABRSC02.1765	-6.79891	0.000103984	-5.90082	1.2209e-05
1626	ABRSC02	4741761	4743593	+	ABRM00000004345	ABRSC02.1766	-1.83678	0.0218599	0	0
1627	ABRSC02	4745474	4746566	-	ABRM00000004346	ABRSC02.1767	-1.77107	0.0258288	0	0
1628	ABRSC02	4749299	4750326	+	ABRM00000004347	ABRSC02.1768	-3.03631	0.000391	-1.95941	8.14147e-06
1629	ABRSC02	4757752	4758504	-	ABRM00000004350	ABRSC02.1771	0	0	-4.24301	0.014595
1630	ABRSC02	4760145	4761933	-	ABRM00000004352	ABRSC02.1772	0	0	4.48906	1.13502e-10
1631	ABRSC02	4762876	4764235	-	ABRM00000004353	ABRSC02.1773	2.75851	7.655e-05	6.15186	4.22862e-67
1632	ABRSC02	4764937	4766512	+	ABRM00000004354	ABRSC02.1774	0	0	3.37652	3.05495e-20
1633	ABRSC02	4767792	4768621	+	ABRM00000004355	-	0	0	3.10914	0.000367779
1634	ABRSC02	4775475	4776315	+	ABRM00000004359	ABRSC02.1777	0	0	1.68835	0.000129933
1635	ABRSC02	4800174	4802368	-	ABRM00000004365	ABRSC02.1783	-4.37096	0.0132039	0	0
1636	ABRSC02	4810642	4814510	+	ABRM00000004370	ABRSC02.1788	-2.66771	0.0194285	-1.25762	0.00651762
1637	ABRSC02	4815047	4815828	-	ABRM00000004371	ABRSC02.1789	0	0	1.59146	0.00560579
1638	ABRSC02	4819414	4821582	+	ABRM00000004373	ABRSC02.1791	0	0	2.72482	0.000174157
1639	ABRSC02	4822491	4824017	-	ABRM00000004374	ABRSC02.1792	10.7474	4.67894e-05	0	0
1640	ABRSC02	4843416	4844931	+	ABRM00000004382	ABRSC02.1800	-2.4776	0.00699884	0	0
1641	ABRSC02	4845474	4846077	-	ABRM00000004383	ABRSC02.1801	9.63991	3.71407e-14	3.21075	1.65502e-06
1642	ABRSC02	4846741	4848167	-	ABRM00000004384	ABRSC02.1802	10.9691	1.93454e-12	6.05988	0.0130042
1643	ABRSC02	4849921	4851464	+	ABRM00000004385	ABRSC02.1803	8.74923	1.46929e-06	0	0
1644	ABRSC02	4851622	4852566	-	ABRM00000004386	ABRSC02.1804	6.63001	1.02992e-16	0	0
1645	ABRSC02	4854413	4855762	+	ABRM00000004387	ABRSC02.1805	11.3125	1.14926e-12	0	0
1646	ABRSC02	4856852	4857925	+	ABRM00000004388	ABRSC02.1806	9.80832	3.28455e-08	0	0
1647	ABRSC02	4858377	4861410	-	ABRM00000004389	ABRSC02.1807	5.11722	6.92115e-05	0	0
1648	ABRSC02	4861879	4863288	-	ABRM00000004390	ABRSC02.1808	3.75952	0.00218848	-1.11685	0.0262217
1649	ABRSC02	4875277	4876239	+	ABRM00000004391	ABRSC02.1809	-1.9087	0.0266065	0	0
1650	ABRSC02	4885649	4887343	+	ABRM00000004393	ABRSC02.1811	-4.54946	0.00310772	-2.06638	0.013631
1651	ABRSC02	4887677	4889069	-	ABRM00000004394	ABRSC02.1812	1.60197	0.00499866	2.68927	8.77743e-12
1652	ABRSC02	4891183	4892268	+	ABRM00000004396	ABRSC02.1814	-2.09376	0.0158808	0	0
1653	ABRSC02	4913142	4913459	+	ABRM00000004401	ABRSC02.1819	0	0	2.27805	0.0109637
1654	ABRSC02	4913554	4914119	-	ABRM00000004402	ABRSC02.1820	5.41103	7.21704e-08	6.72698	1.19818e-10
1655	ABRSC02	4915005	4915511	+	ABRM00000004403	ABRSC02.1821	0	0	2.8571	3.89657e-05
1656	ABRSC02	4922292	4925584	+	ABRM00000004406	ABRSC02.1824	0	0	2.19161	0.00785955
1657	ABRSC02	4927910	4930138	+	ABRM00000004409	ABRSC02.1826	0	0	-1.65502	0.0163823
1658	ABRSC02	4939770	4941681	-	ABRM00000004412	ABRSC02.1829	0	0	-1.74474	0.0260363
1659	ABRSC02	4953033	4954352	-	ABRM00000004416	ABRSC02.1833	3.3086	0.000141644	2.23213	0.000216372
1660	ABRSC02	4955315	4956751	+	ABRM00000004418	ABRSC02.1834	4.32365	6.05433e-08	3.44842	2.91089e-07
1661	ABRSC02	4959200	4961637	+	ABRM00000004419	ABRSC02.1835	-4.92292	0.00425926	0	0
1662	ABRSC02	4962048	4963169	-	ABRM00000004420	ABRSC02.1836	-4.49413	0.00435523	0	0
1663	ABRSC02	4967343	4967795	+	ABRM00000004423	ABRSC02.1839	6.21404	9.91148e-12	5.2361	5.94788e-08
1664	ABRSC02	4977150	4977519	-	ABRM00000004424	ABRSC02.1840	-5.69035	0.000295884	-6.82793	2.20059e-06
1665	ABRSC02	4978374	4979477	+	ABRM00000004425	ABRSC02.1841	-6.7238	1.50571e-05	-7.86103	3.8651e-08
1666	ABRSC02	4991012	4991227	-	ABRM00000004427	ABRSC02.1843	0	0	-4.47152	0.00359433
1667	ABRSC02	5000361	5003322	-	ABRM00000004430	-	-5.05706	0.000991332	-6.19285	1.07417e-05
1668	ABRSC03	7697	9053	-	ABRM00000004433	ABRSC03.2	3.24304	0.0114961	3.02048	9.44542e-05
1669	ABRSC03	20864	21977	-	ABRM00000004436	ABRSC03.5	-2.16331	0.000299882	-2.22461	1.64472e-06
1670	ABRSC03	26137	27791	+	ABRM00000004437	ABRSC03.6	-5.14835	0.000740851	-2.94321	0.00461963
1671	ABRSC03	28162	29943	-	ABRM00000004438	ABRSC03.7	-4.57111	1.12261e-09	-4.38694	9.33303e-15
1672	ABRSC03	30694	31773	-	ABRM00000004439	ABRSC03.8	0	0	-1.42916	0.00120708
1673	ABRSC03	33641	38502	+	ABRM00000004440	ABRSC03.9	-5.87509	5.99232e-20	-5.6304	6.83568e-24
1674	ABRSC03	46085	46771	-	ABRM00000004445	ABRSC03.13	3.5057	0.0266121	3.91759	1.76293e-05
1675	ABRSC03	47298	48420	+	ABRM00000004446	ABRSC03.14	2.56414	2.0736e-06	1.87984	8.15686e-06
1676	ABRSC03	60090	61644	-	ABRM00000004452	ABRSC03.20	0	0	5.3945	0.000128698
1677	ABRSC03	62938	64474	-	ABRM00000004453	ABRSC03.21	0	0	-3.64338	0.0475481
1678	ABRSC03	74785	75465	+	ABRM00000004456	ABRSC03.24	0	0	1.28643	0.0472881
1679	ABRSC03	81693	82513	+	ABRM00000004459	ABRSC03.27	-1.53464	0.0432194	0	0
1680	ABRSC03	109540	110877	+	ABRM00000004471	ABRSC03.39	-2.85888	0.018216	0	0
1681	ABRSC03	124503	125611	+	ABRM00000004474	ABRSC03.42	0	0	-2.32546	0.00144718
1682	ABRSC03	131023	133747	-	ABRM00000004476	ABRSC03.44	-7.95462	4.01025e-07	-4.55278	1.93539e-08
1683	ABRSC03	135216	135515	+	ABRM00000004477	ABRSC03.45	-4.97979	0.00764677	-6.11366	0.000245771
1684	ABRSC03	139502	142723	-	ABRM00000004478	ABRSC03.46	-1.31566	0.0393167	0	0
1685	ABRSC03	143123	144395	+	ABRM00000004479	ABRSC03.47	0	0	-1.23226	0.0218233
1686	ABRSC03	148556	149704	+	ABRM00000004481	ABRSC03.49	0	0	1.54552	0.00454344
1687	ABRSC03	156735	157216	+	ABRM00000004484	ABRSC03.52	0	0	2.21356	0.00533054
1688	ABRSC03	174528	175436	+	ABRM00000004489	ABRSC03.56	2.23286	0.0216412	2.34627	9.31419e-05
1689	ABRSC03	175642	176082	-	ABRM00000004490	ABRSC03.57	5.42692	2.81433e-14	5.356	4.19243e-23
1690	ABRSC03	184373	185718	+	ABRM00000004493	ABRSC03.60	0	0	1.45296	0.000168156
1691	ABRSC03	189694	190191	-	ABRM00000004496	ABRSC03.63	1.53287	0.0499644	0	0
1692	ABRSC03	198069	199983	-	ABRM00000004499	ABRSC03.66	-4.84038	0.00525485	0	0
1693	ABRSC03	221451	222383	-	ABRM00000004508	ABRSC03.74	0	0	1.24721	2.87504e-05
1694	ABRSC03	226072	227330	-	ABRM00000004510	ABRSC03.76	0	0	1.12532	0.0482555
1695	ABRSC03	240573	241951	+	ABRM00000004517	ABRSC03.83	-4.31035	0.0497564	-5.449	0.00477383
1696	ABRSC03	245042	247060	-	ABRM00000004519	ABRSC03.85	-4.45802	0.00500048	0	0
1697	ABRSC03	247929	249577	+	ABRM00000004520	ABRSC03.86	-1.7005	0.00468357	0	0
1698	ABRSC03	251631	252518	+	ABRM00000004522	ABRSC03.88	0	0	1.90973	0.004979
1699	ABRSC03	320696	324373	-	ABRM00000004524	ABRSC03.90	2.17808	0.00658681	0	0
1700	ABRSC03	325936	327188	-	ABRM00000004525	ABRSC03.91	2.60604	0.0129868	0	0
1701	ABRSC03	334155	336651	+	ABRM00000004528	ABRSC03.94	-2.6855	0.00238419	0	0
1702	ABRSC03	338681	339333	+	ABRM00000004529	ABRSC03.95	0	0	-7.11	1.4188e-05
1703	ABRSC03	342148	343614	-	ABRM00000004531	ABRSC03.97	-2.05786	8.32051e-05	-2.03137	2.86821e-05
1704	ABRSC03	347004	349484	-	ABRM00000004534	ABRSC03.100	0	0	2.30917	0.00237649
1705	ABRSC03	362854	365155	+	ABRM00000004539	ABRSC03.105	1.9869	0.037328	0	0
1706	ABRSC03	373695	375738	-	ABRM00000004543	ABRSC03.108	0	0	-4.55899	0.00366002
1707	ABRSC03	388119	391394	-	ABRM00000004550	ABRSC03.115	-2.50551	0.0400514	0	0
1708	ABRSC03	406798	409972	-	ABRM00000004551	ABRSC03.116	0	0	3.37616	3.39098e-08
1709	ABRSC03	411874	413649	-	ABRM00000004552	ABRSC03.117	-6.80002	7.14755e-06	-8.30615	0.00382754
1710	ABRSC03	416094	417562	+	ABRM00000004553	ABRSC03.118	-6.8369	0.000338181	-7.9701	3.04171e-06
1711	ABRSC03	417951	419043	-	ABRM00000004554	ABRSC03.119	-2.39874	0.0475842	-2.88206	0.000620713
1712	ABRSC03	420977	422372	-	ABRM00000004555	ABRSC03.120	0	0	-3.1274	0.00380165
1713	ABRSC03	425152	428284	-	ABRM00000004556	ABRSC03.121	-2.34306	0.000156647	-1.43533	0.00750101
1714	ABRSC03	434826	435863	+	ABRM00000004560	ABRSC03.125	0	0	-1.61374	0.0295867
1715	ABRSC03	436167	438021	-	ABRM00000004561	ABRSC03.126	-3.99155	0.00324275	-1.80544	0.00997953
1716	ABRSC03	447159	449941	+	ABRM00000004563	ABRSC03.128	1.65333	0.00152052	0	0
1717	ABRSC03	450407	452284	-	ABRM00000004564	ABRSC03.129	0	0	2.06361	0.000548818
1718	ABRSC03	453590	457164	-	ABRM00000004565	ABRSC03.130	-2.2828	0.000130313	-2.25366	1.49632e-06
1719	ABRSC03	459480	461321	-	ABRM00000004567	ABRSC03.132	-1.32845	0.0204922	-1.36296	0.000158055
1720	ABRSC03	469893	470755	-	ABRM00000004572	ABRSC03.137	-4.49443	0.000372371	-3.86585	2.63583e-06
1721	ABRSC03	471886	473165	+	ABRM00000004573	ABRSC03.138	0	0	-1.72511	4.0479e-05
1722	ABRSC03	478608	481074	-	ABRM00000004576	ABRSC03.141	-1.95102	0.00107721	-1.04393	0.000921272
1723	ABRSC03	483082	483599	+	ABRM00000004578	ABRSC03.143	3.10217	0.00669719	4.25959	1.23972e-06
1724	ABRSC03	485443	488664	-	ABRM00000004580	ABRSC03.145	-3.684	0.0482116	0	0
1725	ABRSC03	492579	493672	+	ABRM00000004582	ABRSC03.147	0	0	-3.66097	0.0285342
1726	ABRSC03	505062	506335	-	ABRM00000004587	ABRSC03.152	0	0	1.18039	0.00551419
1727	ABRSC03	511482	513978	+	ABRM00000004589	ABRSC03.154	3.4549	3.37896e-05	4.00732	6.813e-35
1728	ABRSC03	517664	520181	+	ABRM00000004591	ABRSC03.156	0	0	-1.65108	1.99546e-07
1729	ABRSC03	528455	530805	-	ABRM00000004595	ABRSC03.160	2.8726	0.000586702	3.09763	0.00276709
1730	ABRSC03	540689	542502	-	ABRM00000004600	ABRSC03.165	-2.61234	0.0205573	-4.22174	3.29264e-05
1731	ABRSC03	543556	545805	-	ABRM00000004601	ABRSC03.166	0	0	-4.04455	0.0235524
1732	ABRSC03	546113	546522	-	ABRM00000004602	ABRSC03.167	0	0	-4.42509	0.00483568
1733	ABRSC03	548052	549478	+	ABRM00000004603	ABRSC03.168	0	0	-6.07203	1.38475e-05
1734	ABRSC03	567437	568401	+	ABRM00000004610	ABRSC03.174	1.51319	0.0477168	1.06935	0.0403191
1735	ABRSC03	568697	570269	+	ABRM00000004611	ABRSC03.175	-3.4152	0.00956317	0	0
1736	ABRSC03	571024	575227	-	ABRM00000004612	ABRSC03.176	0	0	-3.62418	0.0473406
1737	ABRSC03	584790	585506	-	ABRM00000004616	-	-4.66032	0.00849232	-4.16117	2.67508e-06
1738	ABRSC03	589763	591228	-	ABRM00000004618	ABRSC03.181	2.74759	1.48876e-08	5.37617	1.45755e-33
1739	ABRSC03	595011	596116	-	ABRM00000004620	ABRSC03.183	-3.78167	0.00460662	-1.40178	0.00805788
1740	ABRSC03	600446	602083	-	ABRM00000004623	ABRSC03.186	-3.45618	0.000338783	-1.66336	5.69049e-06
1741	ABRSC03	604890	605939	+	ABRM00000004624	ABRSC03.187	0	0	2.25636	8.54079e-05
1742	ABRSC03	606803	607853	-	ABRM00000004625	ABRSC03.188	0	0	-1.32659	0.0476152
1743	ABRSC03	616642	618387	+	ABRM00000004629	ABRSC03.192	-11.691	2.19163e-08	-9.13071	4.68538e-11
1744	ABRSC03	619063	621689	+	ABRM00000004630	ABRSC03.193	0	0	-2.30185	9.92541e-07
1745	ABRSC03	623395	624152	+	ABRM00000004632	ABRSC03.195	-3.49491	0.0400509	-2.52999	0.0448169
1746	ABRSC03	624228	625263	-	ABRM00000004633	ABRSC03.196	-3.41074	0.0477475	0	0
1747	ABRSC03	632047	632965	-	ABRM00000004636	ABRSC03.198	0	0	-6.43496	0.000273194
1748	ABRSC03	652779	654185	+	ABRM00000004644	ABRSC03.206	-3.30034	0.0171617	0	0
1749	ABRSC03	654730	655401	+	ABRM00000004645	ABRSC03.207	-5.66751	0.000235576	-2.1215	0.00160908
1750	ABRSC03	665496	667541	-	ABRM00000004650	ABRSC03.212	0	0	-8.10532	6.61231e-08
1751	ABRSC03	668692	669921	+	ABRM00000004651	ABRSC03.213	-2.26916	0.00199022	0	0
1752	ABRSC03	675795	676868	-	ABRM00000004654	ABRSC03.216	-2.82283	0.000461479	0	0
1753	ABRSC03	678873	680362	-	ABRM00000004656	ABRSC03.218	4.2734	1.29222e-10	2.97248	0.0147476
1754	ABRSC03	682321	683931	-	ABRM00000004658	ABRSC03.220	0	0	-2.17637	0.00290211
1755	ABRSC03	685100	685713	+	ABRM00000004659	ABRSC03.221	0	0	-3.80978	0.0276918
1756	ABRSC03	696565	697471	+	ABRM00000004667	ABRSC03.229	-3.72871	0.0214919	-4.05023	1.97109e-05
1757	ABRSC03	698488	700665	-	ABRM00000004668	ABRSC03.230	-4.21458	0.00180582	-4.03575	0.000504367
1758	ABRSC03	720156	721738	-	ABRM00000004673	ABRSC03.235	0	0	-2.03105	8.65443e-08
1759	ABRSC03	722239	724350	+	ABRM00000004674	ABRSC03.236	-2.14414	0.00740882	0	0
1760	ABRSC03	729661	731121	+	ABRM00000004677	ABRSC03.239	0	0	-1.12063	0.010435
1761	ABRSC03	731871	733544	+	ABRM00000004678	ABRSC03.240	-2.16096	0.00170717	-2.07013	0.000205705
1762	ABRSC03	733996	736101	-	ABRM00000004679	ABRSC03.241	-3.39058	0.00142282	0	0
1763	ABRSC03	737784	739123	+	ABRM00000004680	ABRSC03.242	0	0	-2.69822	1.71798e-05
1764	ABRSC03	743353	744457	-	ABRM00000004684	ABRSC03.246	-3.92334	0.0181289	-3.42534	0.00248364
1765	ABRSC03	752067	752629	-	ABRM00000004688	ABRSC03.250	3.0204	0.00149453	3.36632	0.00090672
1766	ABRSC03	764708	767272	+	ABRM00000004692	ABRSC03.254	-2.53965	0.0101145	-1.61931	2.84448e-05
1767	ABRSC03	767999	770507	-	ABRM00000004693	ABRSC03.255	-2.19644	0.0003145	-2.10914	3.8151e-06
1768	ABRSC03	772570	774114	+	ABRM00000004694	ABRSC03.256	0	0	-2.02688	0.00173152
1769	ABRSC03	775839	779575	-	ABRM00000004696	ABRSC03.258	0	0	-2.38497	1.05749e-07
1770	ABRSC03	785079	786704	+	ABRM00000004698	ABRSC03.260	0	0	-1.35139	0.00708292
1771	ABRSC03	787653	788769	-	ABRM00000004700	ABRSC03.262	0	0	2.96115	0.000524509
1772	ABRSC03	789396	791458	-	ABRM00000004701	ABRSC03.263	-1.26552	0.0232993	0	0
1773	ABRSC03	800972	802483	-	ABRM00000004706	ABRSC03.268	0	0	-1.95533	2.04257e-05
1774	ABRSC03	804827	807320	-	ABRM00000004708	ABRSC03.270	-2.96508	2.19163e-08	-3.1228	9.59757e-15
1775	ABRSC03	823094	824401	+	ABRM00000004711	ABRSC03.273	0	0	1.4202	1.43016e-06
1776	ABRSC03	828217	829576	-	ABRM00000004712	ABRSC03.274	0	0	1.74938	0.000152725
1777	ABRSC03	859147	862933	-	ABRM00000004720	ABRSC03.282	0	0	-2.18	0.0213376
1778	ABRSC03	873548	874945	+	ABRM00000004725	ABRSC03.287	-2.02776	0.00369403	0	0
1779	ABRSC03	880295	881754	+	ABRM00000004727	ABRSC03.289	0	0	1.6379	0.0041164
1780	ABRSC03	882022	883702	-	ABRM00000004728	ABRSC03.290	0	0	-3.0676	0.0107581
1781	ABRSC03	884307	885038	-	ABRM00000004730	ABRSC03.291	2.95572	0.0147253	4.12496	2.82594e-05
1782	ABRSC03	890092	891909	-	ABRM00000004732	ABRSC03.293	-5.54566	0.00254043	-6.6801	4.88294e-05
1783	ABRSC03	899259	900101	-	ABRM00000004737	ABRSC03.298	2.15638	0.00195726	2.02613	2.58892e-08
1784	ABRSC03	901009	902052	+	ABRM00000004738	ABRSC03.299	6.75485	8.73649e-19	7.08735	1.27274e-27
1785	ABRSC03	902226	904181	-	ABRM00000004739	ABRSC03.300	0	0	1.46481	2.03069e-05
1786	ABRSC03	905898	907139	-	ABRM00000004741	ABRSC03.301	0	0	-2.55897	0.0392604
1787	ABRSC03	908080	908792	-	ABRM00000004742	ABRSC03.302	2.21877	0.0113736	3.03459	0.00209311
1788	ABRSC03	909213	910113	+	ABRM00000004743	ABRSC03.303	0	0	-1.40586	0.00583716
1789	ABRSC03	947910	948716	-	ABRM00000004747	ABRSC03.307	-8.13612	1.59098e-05	-9.27006	4.39838e-08
1790	ABRSC03	949314	950731	-	ABRM00000004748	ABRSC03.308	-6.9063	0.00217363	-4.15548	0.00615395
1791	ABRSC03	970313	971671	+	ABRM00000004755	ABRSC03.314	0	0	-1.43843	0.0060918
1792	ABRSC03	975940	976415	-	ABRM00000004757	ABRSC03.316	0	0	4.72154	2.81134e-05
1793	ABRSC03	978074	978945	+	ABRM00000004758	ABRSC03.317	0	0	1.395	0.00326357
1794	ABRSC03	979783	980901	-	ABRM00000004759	ABRSC03.318	0	0	2.79657	0.000214415
1795	ABRSC03	984553	984972	-	ABRM00000004762	ABRSC03.321	-2.07871	0.00146796	0	0
1796	ABRSC03	985148	990052	-	ABRM00000004763	ABRSC03.322	-4.60918	0.00450545	0	0
1797	ABRSC03	1007132	1008253	-	ABRM00000004767	ABRSC03.326	3.34114	1.35016e-16	1.76114	2.03386e-06
1798	ABRSC03	1012288	1012636	-	ABRM00000004770	ABRSC03.329	1.96263	0.000265432	1.44479	0.0105218
1799	ABRSC03	1013033	1014217	+	ABRM00000004771	ABRSC03.330	0	0	1.06755	0.0162899
1800	ABRSC03	1015194	1015544	+	ABRM00000004772	ABRSC03.331	1.39682	0.0265873	2.39644	6.74303e-09
1801	ABRSC03	1015894	1017311	-	ABRM00000004773	ABRSC03.332	0	0	-4.79542	0.00422176
1802	ABRSC03	1018557	1019588	-	ABRM00000004774	ABRSC03.333	0	0	-2.13418	0.0186299
1803	ABRSC03	1022563	1023255	+	ABRM00000004776	ABRSC03.335	2.26972	0.00474275	1.2583	0.018829
1804	ABRSC03	1023757	1024521	-	ABRM00000004777	ABRSC03.336	2.12094	0.0042045	1.06914	0.0222698
1805	ABRSC03	1049491	1053468	-	ABRM00000004786	ABRSC03.346	-2.60289	0.00275196	0	0
1806	ABRSC03	1061549	1064613	-	ABRM00000004789	ABRSC03.349	0	0	-3.88084	0.0227852
1807	ABRSC03	1069665	1072252	+	ABRM00000004792	ABRSC03.352	0	0	3.01583	6.02935e-06
1808	ABRSC03	1075289	1077108	-	ABRM00000004794	ABRSC03.354	0	0	1.06189	0.0439924
1809	ABRSC03	1085083	1086155	-	ABRM00000004797	ABRSC03.357	0	0	-3.8348	0.0194954
1810	ABRSC03	1093848	1095838	-	ABRM00000004802	ABRSC03.362	-1.2841	0.045292	-1.48894	0.000425745
1811	ABRSC03	1096209	1098289	+	ABRM00000004803	ABRSC03.363	0	0	-2.14623	0.000912906
1812	ABRSC03	1100754	1101909	+	ABRM00000004805	ABRSC03.365	-4.29265	0.0110172	0	0
1813	ABRSC03	1103169	1104299	-	ABRM00000004807	ABRSC03.366	0	0	2.42029	0.0014012
1814	ABRSC03	1105341	1113137	-	ABRM00000004808	ABRSC03.367	-2.76721	2.50563e-05	-1.81477	4.68519e-05
1815	ABRSC03	1129373	1130639	-	ABRM00000004816	ABRSC03.375	0	0	-4.39938	0.0349096
1816	ABRSC03	1139492	1140796	-	ABRM00000004822	ABRSC03.381	0	0	1.62645	0.000546066
1817	ABRSC03	1141624	1143743	+	ABRM00000004823	ABRSC03.382	-2.55938	0.00229566	-1.78137	0.000130207
1818	ABRSC03	1146249	1147637	+	ABRM00000004825	ABRSC03.384	-2.76815	0.0411791	-2.44712	0.0440714
1819	ABRSC03	1160580	1162834	-	ABRM00000004832	ABRSC03.391	-3.25544	0.00424452	-2.53088	4.56993e-19
1820	ABRSC03	1174821	1176994	-	ABRM00000004836	ABRSC03.395	0	0	2.41753	0.022471
1821	ABRSC03	1180220	1180966	-	ABRM00000004839	ABRSC03.397	-4.23308	0.031756	0	0
1822	ABRSC03	1184761	1186034	-	ABRM00000004842	ABRSC03.400	-4.39449	0.00534595	0	0
1823	ABRSC03	1192228	1193635	-	ABRM00000004845	ABRSC03.403	0	0	2.12003	0.0329745
1824	ABRSC03	1197397	1198476	+	ABRM00000004848	ABRSC03.406	0	0	-1.55192	0.0206524
1825	ABRSC03	1201040	1202157	-	ABRM00000004850	ABRSC03.408	0	0	-4.73067	0.0329106
1826	ABRSC03	1204162	1206118	+	ABRM00000004851	ABRSC03.409	0	0	1.84932	0.00032495
1827	ABRSC03	1206539	1207804	+	ABRM00000004852	ABRSC03.410	-4.03006	0.0161415	-5.16709	0.000619357
1828	ABRSC03	1209786	1210556	+	ABRM00000004854	ABRSC03.412	-4.52759	0.00587908	-5.66479	0.000142794
1829	ABRSC03	1219909	1220151	+	ABRM00000004861	-	0	0	3.72217	0.0216084
1830	ABRSC03	1220670	1223536	+	ABRM00000004862	ABRSC03.418	-2.02371	0.0254678	0	0
1831	ABRSC03	1224496	1225806	+	ABRM00000004863	ABRSC03.419	2.1921	0.0456633	1.24659	0.000321723
1832	ABRSC03	1230769	1231728	+	ABRM00000004867	ABRSC03.423	0	0	-6.16533	1.81422e-06
1833	ABRSC03	1235916	1236941	+	ABRM00000004870	ABRSC03.426	0	0	-1.27213	0.00655173
1834	ABRSC03	1237402	1238033	-	ABRM00000004871	ABRSC03.427	0	0	-1.8222	0.0427158
1835	ABRSC03	1238167	1238865	-	ABRM00000004872	ABRSC03.428	-3.63327	0.00254043	-2.127	0.00371392
1836	ABRSC03	1250607	1251451	-	ABRM00000004876	ABRSC03.432	0	0	-2.05258	5.37581e-06
1837	ABRSC03	1263758	1265572	+	ABRM00000004880	-	-5.04295	0.000955531	0	0
1838	ABRSC03	1269136	1269723	-	ABRM00000004882	ABRSC03.437	0	0	1.6754	0.000272808
1839	ABRSC03	1272894	1273787	+	ABRM00000004884	ABRSC03.439	-3.77766	0.0440303	0	0
1840	ABRSC03	1275592	1277066	+	ABRM00000004885	ABRSC03.440	0	0	-4.60345	0.00783844
1841	ABRSC03	1277980	1278720	+	ABRM00000004886	ABRSC03.441	-4.68686	0.0139914	-5.82487	0.000606901
1842	ABRSC03	1288371	1290555	-	ABRM00000004890	ABRSC03.445	-4.20923	0.000241045	0	0
1843	ABRSC03	1295700	1297907	+	ABRM00000004893	ABRSC03.448	0	0	-2.15546	1.94797e-05
1844	ABRSC03	1309932	1311498	+	ABRM00000004898	ABRSC03.453	-3.74137	0.0249477	-4.87655	0.00113948
1845	ABRSC03	1314331	1315881	-	ABRM00000004900	ABRSC03.455	2.38968	0.0121169	2.25801	0.00837838
1846	ABRSC03	1318267	1319186	+	ABRM00000004902	ABRSC03.457	1.67986	0.048266	1.91167	0.00587285
1847	ABRSC03	1322399	1323314	-	ABRM00000004904	ABRSC03.459	0	0	-4.39501	0.0195641
1848	ABRSC03	1333580	1334638	-	ABRM00000004906	ABRSC03.461	0	0	1.81211	0.026345
1849	ABRSC03	1336742	1338205	+	ABRM00000004907	ABRSC03.462	-4.41905	0.0134703	0	0
1850	ABRSC03	1338768	1341002	+	ABRM00000004908	ABRSC03.463	1.26197	0.0110449	0	0
1851	ABRSC03	1342908	1344090	-	ABRM00000004909	ABRSC03.464	2.9399	0.0188592	0	0
1852	ABRSC03	1348091	1349319	-	ABRM00000004911	ABRSC03.466	-2.44585	0.00173912	-1.94926	0.00989723
1853	ABRSC03	1349709	1351139	-	ABRM00000004912	ABRSC03.467	-5.33503	0.000450233	-4.33237	6.15443e-05
1854	ABRSC03	1351918	1352794	+	ABRM00000004913	ABRSC03.468	-6.54439	0.000101024	-7.67888	5.22184e-07
1855	ABRSC03	1364883	1366231	+	ABRM00000004919	ABRSC03.473	-1.52783	0.0213232	0	0
1856	ABRSC03	1373658	1375352	+	ABRM00000004923	ABRSC03.476	-3.03055	0.0287345	-1.8284	6.32691e-06
1857	ABRSC03	1375995	1377342	+	ABRM00000004924	ABRSC03.477	0	0	-2.79836	0.0125393
1858	ABRSC03	1381141	1382115	+	ABRM00000004926	ABRSC03.479	0	0	3.43971	1.55534e-06
1859	ABRSC03	1383898	1384569	+	ABRM00000004927	ABRSC03.480	6.44406	9.97313e-08	8.4887	8.65525e-21
1860	ABRSC03	1389905	1392468	-	ABRM00000004931	ABRSC03.484	-2.90022	0.026643	-2.40488	0.000504535
1861	ABRSC03	1402446	1404348	+	ABRM00000004936	ABRSC03.489	-4.24906	0.0244279	-5.38704	0.00135467
1862	ABRSC03	1406881	1408142	+	ABRM00000004938	ABRSC03.491	-2.65387	0.00149816	0	0
1863	ABRSC03	1409066	1410898	-	ABRM00000004939	ABRSC03.492	10.2961	3.47101e-08	11.9501	1.11396e-153
1864	ABRSC03	1414381	1414745	+	ABRM00000004941	ABRSC03.494	0	0	2.55331	0.00276847
1865	ABRSC03	1415190	1417491	-	ABRM00000004942	ABRSC03.495	-2.87772	0.000979278	0	0
1866	ABRSC03	1417888	1419459	-	ABRM00000004943	ABRSC03.496	-1.67735	0.0351813	-1.87796	0.00161482
1867	ABRSC03	1420030	1420918	+	ABRM00000004944	ABRSC03.497	1.45411	0.00252447	1.43215	0.000112193
1868	ABRSC03	1423618	1425374	-	ABRM00000004946	ABRSC03.499	0	0	-1.17427	0.00338626
1869	ABRSC03	1427192	1432183	+	ABRM00000004947	ABRSC03.500	-3.75987	0.00165555	-1.87196	0.041971
1870	ABRSC03	1435650	1436105	+	ABRM00000004948	ABRSC03.501	0	0	-1.24572	0.0488303
1871	ABRSC03	1436490	1437023	-	ABRM00000004949	ABRSC03.502	-3.90668	0.0164825	0	0
1872	ABRSC03	1437641	1440778	-	ABRM00000004950	ABRSC03.503	-1.73314	0.0196999	0	0
1873	ABRSC03	1451390	1453202	+	ABRM00000004954	ABRSC03.507	0	0	-1.18058	0.00116162
1874	ABRSC03	1453658	1456189	+	ABRM00000004955	ABRSC03.508	0	0	-2.40292	1.53036e-05
1875	ABRSC03	1463234	1464276	+	ABRM00000004957	ABRSC03.510	1.39779	0.0156926	1.03554	0.0331166
1876	ABRSC03	1468096	1470031	+	ABRM00000004959	ABRSC03.512	0	0	-2.75407	6.40033e-06
1877	ABRSC03	1471626	1472949	+	ABRM00000004960	ABRSC03.513	-4.78734	0.00486086	-5.92221	0.000112193
1878	ABRSC03	1484735	1486551	-	ABRM00000004966	ABRSC03.518	-1.85691	5.86394e-06	0	0
1879	ABRSC03	1487199	1489487	+	ABRM00000004967	ABRSC03.519	0	0	1.58961	0.0489403
1880	ABRSC03	1495683	1496903	+	ABRM00000004970	ABRSC03.522	-1.62899	0.00152191	0	0
1881	ABRSC03	1499206	1504011	-	ABRM00000004972	ABRSC03.524	0	0	-2.80572	0.000358426
1882	ABRSC03	1506988	1507875	+	ABRM00000004973	ABRSC03.525	0	0	1.76225	0.00692707
1883	ABRSC03	1508168	1509862	+	ABRM00000004974	ABRSC03.526	0	0	-2.56342	0.00315929
1884	ABRSC03	1526100	1527674	-	ABRM00000004979	ABRSC03.531	0	0	1.2719	0.00402449
1885	ABRSC03	1534491	1535685	-	ABRM00000004980	ABRSC03.532	0	0	2.77715	3.43521e-12
1886	ABRSC03	1544315	1545706	+	ABRM00000004985	ABRSC03.537	-1.43203	0.00869577	-1.16139	0.000407834
1887	ABRSC03	1551589	1553429	-	ABRM00000004987	ABRSC03.539	4.06076	1.08318e-08	0	0
1888	ABRSC03	1562033	1563333	-	ABRM00000004990	ABRSC03.542	0	0	-2.03159	0.00449961
1889	ABRSC03	1564177	1565620	-	ABRM00000004991	ABRSC03.543	0	0	1.45843	5.77279e-05
1890	ABRSC03	1567264	1567923	-	ABRM00000004993	ABRSC03.545	-1.57082	0.0145907	-1.27293	0.0390611
1891	ABRSC03	1569322	1572549	+	ABRM00000004994	ABRSC03.546	-3.30423	0.0132091	-4.26749	9.58923e-08
1892	ABRSC03	1572823	1574661	-	ABRM00000004995	ABRSC03.547	-3.38428	0.00315821	0	0
1893	ABRSC03	1578188	1579398	-	ABRM00000004997	ABRSC03.549	-3.41779	0.0132083	-3.74482	0.00134066
1894	ABRSC03	1585109	1585630	+	ABRM00000004999	ABRSC03.551	-1.38224	0.00779383	-1.03486	0.00187441
1895	ABRSC03	1585942	1587784	-	ABRM00000005000	ABRSC03.552	0	0	2.95101	0.0167536
1896	ABRSC03	1601302	1603641	-	ABRM00000005006	ABRSC03.557	0	0	1.23752	0.00366002
1897	ABRSC03	1610222	1611137	-	ABRM00000005008	ABRSC03.559	0	0	-2.12425	0.0260737
1898	ABRSC03	1612782	1613591	-	ABRM00000005010	ABRSC03.561	8.99178	0.0386363	9.19991	0.0193191
1899	ABRSC03	1613767	1615898	-	ABRM00000005011	ABRSC03.562	-2.18487	0.00480317	-1.33002	0.00892332
1900	ABRSC03	1623304	1624101	+	ABRM00000005014	ABRSC03.565	0	0	-1.36619	0.0442028
1901	ABRSC03	1624182	1624805	+	ABRM00000005015	ABRSC03.566	-3.22745	0.00762604	0	0
1902	ABRSC03	1638502	1640610	-	ABRM00000005020	ABRSC03.571	0	0	-2.15998	0.00312439
1903	ABRSC03	1641396	1642532	-	ABRM00000005021	ABRSC03.572	0	0	1.39145	0.00693442
1904	ABRSC03	1643760	1645469	+	ABRM00000005022	ABRSC03.573	0	0	2.88814	2.46885e-06
1905	ABRSC03	1655024	1655937	+	ABRM00000005028	ABRSC03.579	-1.78184	0.0166169	0	0
1906	ABRSC03	1663290	1664639	+	ABRM00000005031	ABRSC03.582	3.4274	7.24935e-05	0	0
1907	ABRSC03	1685991	1686323	+	ABRM00000005032	ABRSC03.583	-3.77932	0.0347082	-4.3248	0.00018056
1908	ABRSC03	1693411	1694584	-	ABRM00000005035	ABRSC03.586	3.2374	0.0259586	4.82119	1.07417e-05
1909	ABRSC03	1704737	1706364	+	ABRM00000005038	ABRSC03.589	0	0	-3.1098	0.00420814
1910	ABRSC03	1706395	1706826	+	ABRM00000005039	ABRSC03.590	0	0	-2.72277	0.0110905
1911	ABRSC03	1708062	1709620	+	ABRM00000005040	ABRSC03.591	-2.69853	0.00029631	-1.61705	0.00874044
1912	ABRSC03	1710208	1712571	-	ABRM00000005041	ABRSC03.592	0	0	-1.8383	0.00558636
1913	ABRSC03	1713365	1715035	-	ABRM00000005042	ABRSC03.593	0	0	-5.62907	0.00011928
1914	ABRSC03	1717594	1717992	-	ABRM00000005044	ABRSC03.595	2.5772	0.000688281	2.96789	6.40985e-05
1915	ABRSC03	1718989	1720328	-	ABRM00000005045	ABRSC03.596	0	0	-4.77092	0.00151911
1916	ABRSC03	1737430	1738026	-	ABRM00000005052	ABRSC03.603	1.42194	3.26964e-10	1.24977	2.95754e-06
1917	ABRSC03	1738217	1738998	+	ABRM00000005053	ABRSC03.604	1.17464	0.000150607	1.38017	1.78553e-06
1918	ABRSC03	1741798	1742324	-	ABRM00000005055	ABRSC03.606	2.21993	0.00274624	2.43782	0.0002967
1919	ABRSC03	1747020	1748711	+	ABRM00000005058	ABRSC03.609	-2.18381	0.0236062	0	0
1920	ABRSC03	1757641	1759833	+	ABRM00000005061	ABRSC03.612	-5.03812	7.5018e-05	-3.48469	2.0303e-07
1921	ABRSC03	1765009	1768651	-	ABRM00000005065	ABRSC03.615	0	0	-1.90198	0.00997953
1922	ABRSC03	1771337	1772068	+	ABRM00000005066	ABRSC03.616	-2.40406	0.000159488	-2.53175	1.66731e-07
1923	ABRSC03	1773120	1774552	+	ABRM00000005067	ABRSC03.617	0	0	-1.32491	0.00160617
1924	ABRSC03	1775219	1776678	-	ABRM00000005068	ABRSC03.618	2.80951	0.0392581	0	0
1925	ABRSC03	1790498	1792305	+	ABRM00000005071	ABRSC03.621	0	0	2.0036	0.0195512
1926	ABRSC03	1796834	1800857	+	ABRM00000005074	ABRSC03.624	0	0	-1.743	7.71889e-05
1927	ABRSC03	1804567	1806319	+	ABRM00000005076	ABRSC03.626	0	0	2.05558	1.29138e-05
1928	ABRSC03	1808277	1809100	-	ABRM00000005078	ABRSC03.628	0	0	1.77556	0.00680639
1929	ABRSC03	1817180	1818889	-	ABRM00000005082	ABRSC03.632	0	0	-4.96605	0.00199529
1930	ABRSC03	1820831	1822519	-	ABRM00000005084	ABRSC03.634	5.61433	1.63076e-17	6.39986	1.04381e-27
1931	ABRSC03	1851835	1853951	+	ABRM00000005101	ABRSC03.649	0	0	-5.00313	0.000739514
1932	ABRSC03	1856003	1859780	+	ABRM00000005103	ABRSC03.651	-3.90042	0.0208791	0	0
1933	ABRSC03	1863564	1864649	-	ABRM00000005106	ABRSC03.654	2.16068	0.00980422	2.50757	1.93902e-05
1934	ABRSC03	1877779	1878825	-	ABRM00000005111	ABRSC03.659	0	0	1.59087	0.0012955
1935	ABRSC03	1888473	1890704	-	ABRM00000005115	ABRSC03.663	-2.54564	0.00119542	-2.55504	1.04737e-05
1936	ABRSC03	1894883	1897039	+	ABRM00000005117	ABRSC03.665	1.49519	0.0150395	0	0
1937	ABRSC03	1931028	1931701	-	ABRM00000005133	ABRSC03.681	0	0	1.18386	0.0232793
1938	ABRSC03	1939348	1940808	-	ABRM00000005137	ABRSC03.685	0	0	3.51055	1.14208e-05
1939	ABRSC03	1941783	1945901	-	ABRM00000005138	ABRSC03.687	-1.37126	0.0413194	-1.0747	0.0153554
1940	ABRSC03	1942055	1942915	+	ABRM00000005139	ABRSC03.686	0	0	8.4924	0.00503329
1941	ABRSC03	1949974	1951094	+	ABRM00000005141	ABRSC03.689	-1.88588	0.0244835	-2.2567	0.000151352
1942	ABRSC03	1951605	1952327	+	ABRM00000005142	ABRSC03.690	-2.35482	0.0178624	0	0
1943	ABRSC03	1953104	1954918	+	ABRM00000005143	ABRSC03.691	1.9074	0.0136128	2.25148	1.43836e-05
1944	ABRSC03	1960274	1962556	+	ABRM00000005146	ABRSC03.694	0	0	8.60605	0.000516378
1945	ABRSC03	1960709	1963254	+	ABRM00000005147	ABRSC03.695	0	0	1.5786	0.0270294
1946	ABRSC03	1966194	1969304	+	ABRM00000005149	ABRSC03.697	-6.28225	6.71493e-05	-2.90567	0.000870175
1947	ABRSC03	1969926	1971698	-	ABRM00000005150	ABRSC03.698	0	0	-1.08517	0.0317759
1948	ABRSC03	1975197	1977776	-	ABRM00000005152	ABRSC03.700	0	0	2.16156	0.0246648
1949	ABRSC03	1990182	1991417	+	ABRM00000005157	ABRSC03.705	-1.8815	0.012904	0	0
1950	ABRSC03	1996042	1997731	+	ABRM00000005159	ABRSC03.707	0	0	-2.78056	0.000105807
1951	ABRSC03	1998119	1998667	-	ABRM00000005160	ABRSC03.708	7.06786	1.18569e-22	6.99059	9.64508e-32
1952	ABRSC03	2000609	2003850	-	ABRM00000005161	ABRSC03.709	0	0	-2.90091	0.000290816
1953	ABRSC03	2005815	2007392	+	ABRM00000005162	ABRSC03.710	-5.32928	0.000403267	-6.46547	3.17868e-06
1954	ABRSC03	2012888	2014736	+	ABRM00000005166	ABRSC03.714	0	0	-1.53432	0.0148421
1955	ABRSC03	2021840	2022836	+	ABRM00000005168	ABRSC03.716	8.00943	6.07147e-23	7.3999	7.99787e-33
1956	ABRSC03	2027293	2028461	-	ABRM00000005170	ABRSC03.718	0	0	1.27426	0.000889523
1957	ABRSC03	2032772	2034126	-	ABRM00000005173	ABRSC03.721	-4.00951	0.0146594	-5.14543	0.000513165
1958	ABRSC03	2037924	2040487	+	ABRM00000005175	ABRSC03.723	-2.24503	0.00228934	-1.73801	0.000759178
1959	ABRSC03	2047749	2048781	+	ABRM00000005178	ABRSC03.726	0	0	-7.47093	8.36847e-06
1960	ABRSC03	2062376	2064449	-	ABRM00000005183	ABRSC03.731	0	0	1.14632	0.01408
1961	ABRSC03	2067692	2071439	-	ABRM00000005186	ABRSC03.734	0	0	-1.65877	0.00211395
1962	ABRSC03	2076063	2078192	-	ABRM00000005188	ABRSC03.736	-5.09554	0.00206285	0	0
1963	ABRSC03	2078595	2079607	-	ABRM00000005189	ABRSC03.737	0	0	-4.7271	0.00728104
1964	ABRSC03	2082801	2083763	-	ABRM00000005191	ABRSC03.739	0	0	-3.67074	0.030859
1965	ABRSC03	2101470	2102774	+	ABRM00000005199	ABRSC03.746	-4.89762	0.00460662	0	0
1966	ABRSC03	2110122	2111810	-	ABRM00000005203	ABRSC03.750	0	0	1.05862	0.0107749
1967	ABRSC03	2121277	2122665	-	ABRM00000005207	ABRSC03.754	-5.33478	0.00634472	-4.78888	0.000312137
1968	ABRSC03	2126069	2127867	-	ABRM00000005208	ABRSC03.755	0	0	1.82103	0.0491706
1969	ABRSC03	2130166	2130544	+	ABRM00000005210	ABRSC03.757	2.41318	0.00693092	2.66738	0.000530867
1970	ABRSC03	2134426	2136654	+	ABRM00000005212	ABRSC03.759	-5.19696	0.00875062	-3.73735	0.0146994
1971	ABRSC03	2137491	2139027	-	ABRM00000005213	ABRSC03.760	-5.22937	0.000534921	0	0
1972	ABRSC03	2147636	2148798	+	ABRM00000005215	ABRSC03.761	-2.37723	0.000456253	0	0
1973	ABRSC03	2154410	2155345	-	ABRM00000005219	ABRSC03.765	-3.00731	0.0051187	-2.94551	0.000873154
1974	ABRSC03	2159017	2159552	+	ABRM00000005222	ABRSC03.768	-10.0631	0.000119726	-11.1977	0.000712836
1975	ABRSC03	2161814	2163687	-	ABRM00000005224	ABRSC03.770	-2.46653	0.000548966	-1.68625	7.76016e-07
1976	ABRSC03	2172141	2172723	+	ABRM00000005227	ABRSC03.773	0	0	1.75427	0.00532762
1977	ABRSC03	2180456	2181400	-	ABRM00000005232	ABRSC03.778	0	0	1.86961	2.23546e-05
1978	ABRSC03	2184105	2186145	-	ABRM00000005234	ABRSC03.780	-4.13779	0.048555	-5.27637	0.00432648
1979	ABRSC03	2198237	2199785	-	ABRM00000005240	ABRSC03.786	0	0	-3.87908	0.0334535
1980	ABRSC03	2203568	2204805	-	ABRM00000005243	ABRSC03.789	-2.42526	0.0044192	0	0
1981	ABRSC03	2213455	2214964	-	ABRM00000005248	ABRSC03.794	-4.41569	0.00560162	0	0
1982	ABRSC03	2215430	2215978	-	ABRM00000005249	ABRSC03.795	0	0	2.46645	0.00272721
1983	ABRSC03	2226455	2227067	+	ABRM00000005254	ABRSC03.800	3.80088	1.28669e-09	4.02938	1.29688e-11
1984	ABRSC03	2227757	2230355	-	ABRM00000005255	ABRSC03.801	0	0	-1.53257	0.000501985
1985	ABRSC03	2230675	2231169	-	ABRM00000005256	ABRSC03.802	-2.92533	0.0158808	0	0
1986	ABRSC03	2234188	2236245	+	ABRM00000005257	ABRSC03.803	0	0	-4.4729	0.0031044
1987	ABRSC03	2237005	2238824	+	ABRM00000005258	ABRSC03.804	-1.72341	0.0114001	0	0
1988	ABRSC03	2239215	2243033	-	ABRM00000005259	ABRSC03.805	0	0	-3.4142	0.000870175
1989	ABRSC03	2263069	2263359	-	ABRM00000005267	ABRSC03.813	0	0	-1.68046	0.0422228
1990	ABRSC03	2266787	2267399	-	ABRM00000005269	ABRSC03.815	0	0	2.74935	0.00173077
1991	ABRSC03	2268091	2269462	-	ABRM00000005270	ABRSC03.816	-1.76193	0.000145592	-1.44341	3.30326e-05
1992	ABRSC03	2277459	2281107	-	ABRM00000005275	ABRSC03.820	-3.72738	0.00446815	-2.26082	2.11184e-07
1993	ABRSC03	2292014	2293729	+	ABRM00000005279	ABRSC03.824	0	0	-1.163	0.00270914
1994	ABRSC03	2294244	2296289	-	ABRM00000005280	ABRSC03.825	-1.94299	0.00521557	-1.44301	0.00338178
1995	ABRSC03	2298794	2299396	+	ABRM00000005282	ABRSC03.826	0	0	1.06012	0.00312439
1996	ABRSC03	2299797	2300767	+	ABRM00000005283	ABRSC03.827	-2.45263	0.000159304	-1.62727	0.00382713
1997	ABRSC03	2301165	2302118	+	ABRM00000005284	ABRSC03.828	-2.48288	0.000374852	-1.25909	0.00221338
1998	ABRSC03	2302317	2303287	-	ABRM00000005285	ABRSC03.829	2.78276	0.00935581	3.80243	0.000194557
[truncated: 2,432 more rows]

## Sheet: Table S3
Table S3: Top up-regulated genes in planta (LFC > 4.6; Fold change > 25-fold)
	S.No.	Gene_ID	LFC-2dpi	padj-2dpi	LFC-4dpi	padj-4dpi
	1	ABRM00000000015	6.25286	2.86521e-14	7.36788	4.08165e-30
	2	ABRM00000000129	0	0	6.20079	3.3666e-07
	3	ABRM00000000152	6.01244	6.14992e-05	6.9367	9.23672e-14
	4	ABRM00000000236	10.2076	1.875e-13	7.50853	8.67288e-17
	5	ABRM00000000281	0	0	5.89255	1.04097e-14
	6	ABRM00000000282	6.07237	1.40045e-20	6.93354	4.72162e-73
	7	ABRM00000000295	0	0	4.91844	2.45547e-15
	8	ABRM00000000318	6.56672	6.12278e-18	5.66459	5.91957e-25
	9	ABRM00000000336	5.6871	9.332e-06	6.01147	3.19184e-09
	10	ABRM00000000436	6.37083	6.00463e-12	0	0
	11	ABRM00000000588	4.78618	4.95694e-16	5.55	6.87045e-31
	12	ABRM00000000605	7.55024	0.00895888	0	0
	13	ABRM00000000613	4.82132	0.0321647	0	0
	14	ABRM00000000620	6.50199	7.63404e-07	7.32703	7.64678e-16
	15	ABRM00000000706	5.85696	1.01666e-12	5.1395	2.24528e-15
	16	ABRM00000000723	5.69065	0.00590112	0	0
	17	ABRM00000000734	0	0	4.78487	2.03862e-06
	18	ABRM00000000739	6.28358	7.02e-29	6.14318	4.3643e-19
	19	ABRM00000000830	0	0	5.62848	1.30519e-30
	20	ABRM00000000902	10.3051	6.27251e-18	10.8509	9.32546e-73
	21	ABRM00000000906	4.85918	2.80059e-16	0	0
	22	ABRM00000000946	5.68685	0.00546933	0	0
	23	ABRM00000000957	0	0	6.11994	2.88596e-44
	24	ABRM00000001178	4.81668	1.53852e-10	0	0
	25	ABRM00000001270	8.08921	4.98223e-11	8.16685	9.96207e-33
	26	ABRM00000001272	6.74679	4.99571e-07	8.49367	1.47799e-40
	27	ABRM00000001349	5.79795	2.81935e-15	0	0
	28	ABRM00000001482	0	0	5.23377	1.70498e-15
	29	ABRM00000001521	0	0	4.8785	0.0214885
	30	ABRM00000001538	7.26019	1.18908e-06	0	0
	31	ABRM00000001539	6.29994	0.00423353	6.68123	1.04565e-05
	32	ABRM00000001555	4.92736	0.0112356	0	0
	33	ABRM00000001559	10.6091	3.3627e-07	10.7815	1.08284e-10
	34	ABRM00000001561	6.34889	0.00065913	6.00245	3.41986e-16
	35	ABRM00000001562	11.2329	1.43087e-07	9.39777	0.0109317
	36	ABRM00000001563	12.4916	9.58588e-08	11.801	1.50595e-09
	37	ABRM00000001564	10.4165	0.00683387	11.336	2.57248e-10
	38	ABRM00000001565	9.31011	0.0246702	10.6643	1.26617e-10
	39	ABRM00000001566	10.8991	2.0736e-06	0	0
	40	ABRM00000001567	9.45788	1.71858e-07	9.24601	1.3854e-31
	41	ABRM00000001569	0	0	12.4989	6.40615e-24
	42	ABRM00000001570	9.28961	1.06567e-06	9.47	2.78978e-17
	43	ABRM00000001571	10.4165	0.00683387	10.0359	4.28029e-08
	44	ABRM00000001572	10.3586	1.04613e-06	9.65425	6.16653e-06
	45	ABRM00000001573	9.02773	2.757e-05	9.19788	1.20676e-15
	46	ABRM00000001574	11.9476	7.15038e-08	11.6924	1.80291e-33
	47	ABRM00000001575	7.98286	0.000251324	7.86975	9.2416e-08
	48	ABRM00000001955	0	0	5.20721	1.23677e-15
	49	ABRM00000001960	5.726	0.000103601	8.94244	8.14531e-25
	50	ABRM00000002001	5.82561	0.0112285	0	0
	51	ABRM00000002011	4.70547	2.90053e-09	0	0
	52	ABRM00000002150	0	0	6.08238	9.85342e-99
	53	ABRM00000002247	0	0	4.77412	7.38957e-41
	54	ABRM00000002263	0	0	5.39248	7.58189e-14
	55	ABRM00000002264	7.11795	6.76349e-10	8.10265	1.05845e-97
	56	ABRM00000002354	0	0	4.71033	4.23079e-59
	57	ABRM00000002418	12.3455	1.5992e-16	11.405	1.47799e-40
	58	ABRM00000002419	5.1159	4.97955e-08	0	0
	59	ABRM00000002421	5.30654	0.000372371	0	0
	60	ABRM00000002423	6.1102	6.07981e-07	0	0
	61	ABRM00000002468	6.8134	3.48229e-15	8.58734	2.04045e-241
	62	ABRM00000002525	6.3004	3.19569e-06	6.73858	7.41463e-15
	63	ABRM00000002565	10.8024	1.17666e-33	9.18424	4.06344e-18
	64	ABRM00000002566	9.15653	1.6404e-28	6.77371	4.42916e-13
	65	ABRM00000002569	0	0	5.5437	4.60637e-13
	66	ABRM00000002570	5.19444	1.73287e-06	6.23954	7.01207e-80
	67	ABRM00000002584	0	0	4.73702	0.000424832
	68	ABRM00000002585	5.59964	0.000828405	0	0
	69	ABRM00000002709	0	0	4.7113	2.05346e-10
	70	ABRM00000002715	0	0	5.57664	3.71874e-78
	71	ABRM00000002778	5.18286	1.47694e-08	0	0
	72	ABRM00000002883	0	0	5.57125	2.01566e-28
	73	ABRM00000002911	5.17141	0.000198708	6.20754	3.10926e-07
	74	ABRM00000002944	5.90442	0.00024108	6.78803	3.88498e-08
	75	ABRM00000002969	0	0	6.83273	2.49483e-05
	76	ABRM00000002970	5.46462	8.34907e-05	9.13922	7.78242e-37
	77	ABRM00000003016	0	0	4.66733	7.65139e-19
	78	ABRM00000003028	5.46021	3.43196e-13	0	0
	79	ABRM00000003055	0	0	5.53608	9.20008e-08
	80	ABRM00000003097	0	0	7.91461	3.81721e-13
	81	ABRM00000003145	6.9216	1.77226e-05	7.30891	3.80345e-59
	82	ABRM00000003209	0	0	6.81208	7.494e-51
	83	ABRM00000003497	10.283	4.59022e-20	11.3485	7.65457e-57
	84	ABRM00000003501	0	0	4.93519	3.4959e-09
	85	ABRM00000003504	10.5372	3.78461e-05	9.94025	0.00496733
	86	ABRM00000003537	6.69617	3.99134e-09	8.04611	1.18077e-40
	87	ABRM00000003543	4.84501	1.03374e-06	0	0
	88	ABRM00000003599	0	0	5.5037	1.93044e-14
	89	ABRM00000003674	6.76577	8.44731e-16	0	0
	90	ABRM00000003755	6.02454	1.89794e-22	6.07208	2.18381e-20
	91	ABRM00000003792	0	0	7.56945	2.49023e-11
	92	ABRM00000003868	6.71156	8.38043e-12	6.77536	2.35683e-32
	93	ABRM00000003872	0	0	5.71774	2.64116e-08
	94	ABRM00000003902	0	0	5.16608	7.38833e-26
	95	ABRM00000003907	6.9413	1.89975e-18	7.62065	5.62429e-56
	96	ABRM00000003951	5.00248	5.12942e-06	0	0
	97	ABRM00000003953	4.76101	5.50609e-09	0	0
	98	ABRM00000004006	6.4454	1.96052e-11	0	0
	99	ABRM00000004066	0	0	5.00161	4.34897e-18
	100	ABRM00000004069	0	0	6.9315	1.01049e-48
	101	ABRM00000004093	0	0	4.80256	3.73746e-20
	102	ABRM00000004109	0	0	5.87461	9.7539e-12
	103	ABRM00000004114	8.17159	9.53946e-12	10.6072	2.1883e-95
	104	ABRM00000004159	5.10433	4.54353e-05	9.21854	1.56294e-37
	105	ABRM00000004160	8.7825	4.24544e-32	7.95609	2.79616e-61
	106	ABRM00000004232	0	0	5.25604	1.1921e-08
	107	ABRM00000004283	4.81138	8.47357e-10	0	0
	108	ABRM00000004327	7.00866	1.21029e-12	7.99984	9.06456e-53
	109	ABRM00000004329	0	0	4.84049	0.00145899
	110	ABRM00000004353	0	0	6.15186	4.22862e-67
	111	ABRM00000004374	10.7474	4.67894e-05	0	0
	112	ABRM00000004383	9.63991	3.71407e-14	0	0
	113	ABRM00000004384	10.9691	1.93454e-12	6.05988	0.0130042
	114	ABRM00000004385	8.74923	1.46929e-06	0	0
	115	ABRM00000004386	6.63001	1.02992e-16	0	0
	116	ABRM00000004387	11.3125	1.14926e-12	0	0
	117	ABRM00000004388	9.80832	3.28455e-08	0	0
	118	ABRM00000004389	5.11722	6.92115e-05	0	0
	119	ABRM00000004402	5.41103	7.21704e-08	6.72698	1.19818e-10
	120	ABRM00000004423	6.21404	9.91148e-12	5.2361	5.94788e-08
	121	ABRM00000004452	0	0	5.3945	0.000128698
	122	ABRM00000004490	5.42692	2.81433e-14	5.356	4.19243e-23
	123	ABRM00000004618	0	0	5.37617	1.45755e-33
	124	ABRM00000004738	6.75485	8.73649e-19	7.08735	1.27274e-27
	125	ABRM00000004757	0	0	4.72154	2.81134e-05
	126	ABRM00000004927	6.44406	9.97313e-08	8.4887	8.65525e-21
	127	ABRM00000004939	10.2961	3.47101e-08	11.9501	1.11396e-153
	128	ABRM00000005010	8.99178	0.0386363	9.19991	0.0193191
	129	ABRM00000005035	0	0	4.82119	1.07417e-05
	130	ABRM00000005084	5.61433	1.63076e-17	6.39986	1.04381e-27
	131	ABRM00000005139	0	0	8.4924	0.00503329
	132	ABRM00000005146	0	0	8.60605	0.000516378
	133	ABRM00000005160	7.06786	1.18569e-22	6.99059	9.64508e-32
	134	ABRM00000005168	8.00943	6.07147e-23	7.3999	7.99787e-33
	135	ABRM00000005319	0	0	4.98555	9.13337e-07
	136	ABRM00000005406	4.96404	9.62177e-13	0	0
	137	ABRM00000005497	6.75359	7.81807e-09	8.10839	3.3266e-23
	138	ABRM00000005498	7.96854	9.58061e-10	9.10026	1.01582e-22
	139	ABRM00000005516	5.30639	1.4196e-08	5.50353	3.52912e-12
	140	ABRM00000005561	8.23403	0.00781059	10.2688	2.07525e-16
	141	ABRM00000005569	0	0	4.9061	2.23048e-11
	142	ABRM00000005588	5.51911	1.01431e-18	0	0
	143	ABRM00000005678	6.12215	9.84766e-09	6.63205	1.93997e-17
	144	ABRM00000005748	7.18725	2.47511e-19	7.55534	3.8637e-22
	145	ABRM00000005777	11.2495	4.40709e-05	9.2563	2.99678e-09
	146	ABRM00000005794	0	0	5.05012	5.32924e-06
	147	ABRM00000005805	4.78005	0.00505378	7.61977	1.90399e-53
	148	ABRM00000005822	0	0	6.50608	3.9822e-38
	149	ABRM00000005836	0	0	4.8303	9.67992e-73
	150	ABRM00000005950	14.2033	5.07599e-07	0	0
	151	ABRM00000006035	0	0	5.30263	2.21614e-23
	152	ABRM00000006048	4.66438	9.77737e-25	0	0
	153	ABRM00000006080	0	0	5.61586	5.33686e-69
	154	ABRM00000006123	0	0	5.78229	3.60625e-10
	155	ABRM00000006177	0	0	4.86016	2.78832e-13
	156	ABRM00000006188	4.8336	2.46025e-09	0	0
	157	ABRM00000006324	6.16811	1.44399e-16	6.34275	9.7553e-24
	158	ABRM00000006488	4.95238	7.17277e-31	0	0
	159	ABRM00000006608	5.56916	0.00680514	7.74963	6.87045e-31
	160	ABRM00000006609	0	0	5.96298	5.36074e-08
	161	ABRM00000006639	9.64348	9.91917e-15	9.17532	3.114e-43
	162	ABRM00000006677	0	0	5.25985	0.0442582
	163	ABRM00000006678	0	0	4.83517	4.78275e-15
	164	ABRM00000006679	0	0	4.73829	4.68538e-11
	165	ABRM00000006693	5.60144	1.02714e-07	5.93042	7.55813e-17
	166	ABRM00000006707	4.84072	1.31169e-06	7.71737	7.03466e-14
	167	ABRM00000006726	6.44032	5.95874e-18	6.45326	1.26457e-42
	168	ABRM00000007011	6.63344	1.53769e-28	5.16026	6.25549e-54
	169	ABRM00000007039	4.84808	8.49626e-07	0	0
	170	ABRM00000007065	0	0	5.48924	6.76938e-18
	171	ABRM00000007067	6.91243	1.01775e-20	7.11853	3.31557e-32
	172	ABRM00000007135	14.5926	1.65476e-25	14.2954	5.63414e-28
	173	ABRM00000007358	0	0	7.04627	1.65024e-06
	174	ABRM00000007377	8.69179	2.70502e-09	9.07603	5.8453e-12
	175	ABRM00000007405	6.53532	0.00041557	8.01522	1.10195e-17
	176	ABRM00000007411	4.95764	0.00063806	0	0
	177	ABRM00000007461	0	0	4.72523	4.15264e-22
	178	ABRM00000007582	5.91307	0.00493659	0	0
	179	ABRM00000007591	6.62639	3.41507e-11	7.57988	7.95253e-20
	180	ABRM00000007605	5.74923	9.16101e-43	0	0
	181	ABRM00000007609	5.88348	2.81266e-19	5.99469	1.31359e-28
	182	ABRM00000007630	0	0	4.8462	1.00172e-05
	183	ABRM00000007644	12.2399	9.68366e-54	12.599	4.45975e-111
	184	ABRM00000007649	6.08444	0.000203256	0	0
	185	ABRM00000007650	7.09647	8.19819e-06	0	0
	186	ABRM00000007652	5.99705	0.00243311	0	0
	187	ABRM00000007655	8.73909	0.000466531	0	0
	188	ABRM00000007656	5.8793	2.28859e-05	0	0
	189	ABRM00000007693	6.14975	0.000114247	0	0
	190	ABRM00000007694	6.01607	2.12945e-07	6.53999	3.26503e-08
	191	ABRM00000007695	7.68945	0.000258497	0	0
	192	ABRM00000007696	5.57555	0.00775569	0	0
	193	ABRM00000007697	7.84831	1.09634e-24	7.0126	3.20924e-20
	194	ABRM00000007698	6.11028	2.26784e-14	5.04045	1.02332e-05
	195	ABRM00000007776	0	0	5.22175	5.92726e-08
	196	ABRM00000007781	5.48113	5.71054e-10	5.51365	4.31561e-25
	197	ABRM00000007863	4.78269	0.000907593	6.08803	2.83546e-52
	198	ABRM00000007866	9.85083	5.59441e-16	9.11145	1.04632e-29
	199	ABRM00000007913	0	0	4.66694	0.00119152
	200	ABRM00000007916	6.28388	1.38919e-12	5.49786	1.10197e-07
	201	ABRM00000008066	7.3746	2.49433e-18	6.42966	2.32739e-15
	202	ABRM00000008067	0	0	4.69972	1.13515e-05
	203	ABRM00000008106	0	0	5.55423	2.16679e-08
	204	ABRM00000008118	0	0	5.25343	7.44725e-11
	205	ABRM00000008167	5.22074	1.91319e-09	0	0
	206	ABRM00000008352	5.00818	3.75079e-06	5.78263	3.43449e-23
	207	ABRM00000008384	7.76112	8.53664e-10	5.91969	1.30579e-08
	208	ABRM00000008424	0	0	4.8014	0.00147397
	209	ABRM00000008494	4.66982	0.000100773	4.79767	6.21836e-09
	210	ABRM00000008518	5.12842	0.00311339	0	0
	211	ABRM00000008554	0	0	6.65287	1.72238e-13
	212	ABRM00000008595	0	0	7.00709	4.27371e-62
	213	ABRM00000008622	4.73495	0.000191163	0	0
	214	ABRM00000008647	0	0	7.63046	1.3747e-29
	215	ABRM00000008648	9.27375	0.0255272	0	0
	216	ABRM00000008655	0	0	4.6593	1.90806e-10
	217	ABRM00000008704	7.61741	1.00395e-13	7.18248	6.34922e-70
	218	ABRM00000008705	6.89403	1.01666e-12	5.39631	0.00114617
	219	ABRM00000008761	5.59969	0.0460308	0	0
	220	ABRM00000008770	6.23532	0.00025481	0	0
	221	ABRM00000008808	0	0	4.78157	0.00678079
	222	ABRM00000008809	0	0	5.40512	0.000205914
	223	ABRM00000008974	6.13742	2.08594e-11	0	0
	224	ABRM00000009211	6.76785	0.0124797	7.08008	0.00743203
	225	ABRM00000009218	5.88488	0.00192175	7.2232	1.53088e-10
	226	ABRM00000009275	5.07053	8.1552e-08	4.83764	1.55277e-09
	227	ABRM00000009304	5.13769	3.00082e-05	7.79164	5.50084e-50
	228	ABRM00000009356	0	0	5.20954	3.0847e-16
	229	ABRM00000009358	4.77039	2.27907e-15	0	0
	230	ABRM00000009369	0	0	6.43705	3.41738e-06
	231	ABRM00000009406	0	0	5.04593	8.14709e-10
	232	ABRM00000009425	5.81406	0.00365355	0	0
	233	ABRM00000009431	7.01219	6.18137e-61	6.39983	4.75554e-243
	234	ABRM00000009437	14.9217	1.09727e-36	13.5961	7.47731e-22
	235	ABRM00000009438	13.7111	4.96618e-63	12.156	1.58372e-28
	236	ABRM00000009440	0	0	5.64273	0.00219328
	237	ABRM00000009441	5.74903	1.24637e-05	7.89993	9.03101e-31
	238	ABRM00000009474	0	0	7.16593	3.43449e-23
	239	ABRM00000009583	7.06425	1.35987e-11	7.43021	1.75794e-103
	240	ABRM00000009646	9.35007	4.05187e-15	8.87487	1.2478e-10
	241	ABRM00000009658	0	0	5.78948	0.00577535
	242	ABRM00000009717	5.24751	2.81266e-19	0	0
	243	ABRM00000009722	5.66669	8.8807e-24	5.71046	1.55118e-16
	244	ABRM00000009757	9.44671	1.48505e-15	9.28864	1.07111e-106
	245	ABRM00000009783	0	0	6.58876	2.2118e-24
	246	ABRM00000009834	0	0	8.3244	3.05495e-20
	247	ABRM00000009860	0	0	9.20476	2.95653e-35
	248	ABRM00000010014	0	0	5.15517	2.30199e-17
	249	ABRM00000010110	0	0	5.12616	9.49117e-18
	250	ABRM00000010123	4.91017	6.22068e-10	0	0
	251	ABRM00000010129	5.50071	0.0048816	0	0
	252	ABRM00000010213	0	0	8.44935	3.66215e-24
	253	ABRM00000010217	5.7551	0.000165008	8.31302	9.35155e-149
	254	ABRM00000010267	4.96557	8.3345e-11	0	0
	255	ABRM00000010312	6.94659	2.82102e-05	0	0
	256	ABRM00000010474	7.18128	8.20948e-05	8.68065	1.74969e-11
	257	ABRM00000010529	5.10098	1.48505e-15	0	0
	258	ABRM00000010592	0	0	5.00971	9.80645e-06
	259	ABRM00000010603	0	0	5.03692	8.63961e-31
	260	ABRM00000010658	5.21384	6.52448e-12	5.66651	1.73011e-17
	261	ABRM00000010832	0	0	5.42171	7.31824e-16
	262	ABRM00000010902	6.45351	0.0256528	0	0
	263	ABRM00000010997	6.53318	1.53985e-48	6.0192	4.90062e-55
	264	ABRM00000011094	0	0	10.2027	4.56077e-05
	265	ABRM00000011110	5.76199	9.97313e-08	6.08089	8.28639e-19
	266	ABRM00000011111	6.44558	3.34418e-09	6.42271	1.00845e-37
	267	ABRM00000011286	6.43074	4.15192e-12	8.00019	1.02716e-37
	268	ABRM00000011409	8.59073	4.53749e-68	5.27487	1.02023e-19
	269	ABRM00000011449	6.29451	7.9603e-15	5.93697	2.27094e-16
	270	ABRM00000011553	16.213	4.71044e-33	15.2971	4.9994e-22
	271	ABRM00000011554	5.03498	1.86525e-11	0	0
	272	ABRM00000011599	4.77081	0.00682612	0	0
	273	ABRM00000011619	0	0	6.13593	0.014595
	274	ABRM00000011620	6.66078	0.000123353	6.76715	2.66837e-15
	275	ABRM00000011629	7.22685	2.62222e-08	7.55931	1.2421e-13
	276	ABRM00000011656	5.30684	0.0413639	0	0
	277	ABRM00000011688	10.0356	0.0159525	0	0
	278	ABRM00000011715	6.11634	0.00275196	0	0
	279	ABRM00000011744	5.46574	1.96888e-10	6.14555	3.48144e-18
	280	ABRM00000011765	6.78428	0.0106747	5.65283	0.0187468
	281	ABRM00000011802	0	0	8.59297	0.0193772
	282	ABRM00000011804	5.85647	4.0353e-12	0	0
	283	ABRM00000011822	7.93273	0.0153991	9.20651	4.34612e-05
	284	ABRM00000011827	9.02121	0.0371588	0	0
	285	ABRM00000011866	9.4985	3.38847e-34	10.0081	8.08067e-31
	286	ABRM00000011939	11.5852	1.11019e-05	0	0
	287	ABRM00000011942	11.573	3.85192e-06	7.07799	0.0374571
	288	ABRM00000011952	7.01212	6.4091e-07	0	0
	289	ABRM00000011954	7.78221	1.72337e-12	0	0
	290	ABRM00000011955	8.2386	3.33701e-07	0	0
	291	ABRM00000011965	5.75206	1.71611e-29	0	0
	292	ABRM00000011966	8.40217	1.99822e-22	4.96125	4.65074e-10

## Sheet: Table S4
	Table S5: GO Biological Process terms enrichment analysis of A. brassicae DEGs 2- and 4-dpi
		GOBPID	Pvalue	OddsRatio	ExpCount	Count	Size	Term	Sample_type
		GO:0006865	0.0137272	2.64696	4.72083	10	32	amino acid transport	Abr_2D
		GO:0006914	0.00757436	2.40369	7.08125	14	48	autophagy	Abr_2D
		GO:0051274	0.00550214	11.6095	0.885156	4	6	beta-glucan biosynthetic process	Abr_2D
		GO:0031507	0.0436796	3.22402	2.06536	5	14	heterochromatin formation	Abr_2D
		GO:0043412	0.00893579	1.29117	111.677	134	757	macromolecule modification	Abr_2D
		GO:0019740	0.0452191	5.79627	0.885156	3	6	nitrogen utilization	Abr_2D
		GO:0044089	0.031842	3.6278	1.91784	5	13	positive regulation of cellular component biogenesis	Abr_2D
		GO:0070682	0.0113461	7.73798	1.03268	4	7	proteasome regulatory particle assembly	Abr_2D
		GO:0010506	0.0253606	8.69627	0.73763	3	5	regulation of autophagy	Abr_2D
		GO:0033044	0.0035844	3.42916	3.9832	10	27	regulation of chromosome organization	Abr_2D
		GO:0055085	6.66128e-05	1.4855	115.365	152	782	transmembrane transport	Abr_2D
		GO:0071586	0.0179685	23.2258	0.238817	2	3	CAAX-box protein processing	Abr_2U
		GO:0005975	5.26e-08	2.30561	34.0712	66	428	carbohydrate metabolic process	Abr_2U
		GO:0016998	0.0282876	2.91686	2.38817	6	30	cell wall macromolecule catabolic process	Abr_2U
		GO:0009251	0.00363301	5.0103	1.59211	6	20	glucan catabolic process	Abr_2U
		GO:0008299	0.0439504	2.91241	1.99014	5	25	isoprenoid biosynthetic process	Abr_2U
		GO:0045490	0.00114176	15.5494	0.557239	4	7	pectin catabolic process	Abr_2U
		GO:0045727	0.029288	5.81409	0.716451	3	9	positive regulation of translation	Abr_2U
		GO:0042254	6.59e-05	2.45823	13.6126	29	171	ribosome biogenesis	Abr_2U
		GO:0006396	0.0108387	1.54686	27.7824	40	349	RNA processing	Abr_2U
		GO:0016072	0.000267287	2.63452	9.23425	21	116	rRNA metabolic process	Abr_2U
		GO:0009403	0.000488101	4.80849	2.46777	9	31	toxin biosynthetic process	Abr_2U
		GO:0006412	0.0477086	1.34984	34.31	44	431	translation	Abr_2U
		GO:0034475	0.0340508	11.6106	0.318422	2	4	U4 snRNA 3-end processing	Abr_2U
		GO:0035999	0.0179012	14.4115	0.690889	3	4	tetrahydrofolate interconversion	Abr_4D
		GO:0051274	0.009885	9.61571	1.03633	4	6	beta-glucan biosynthetic process	Abr_4D
		GO:0006275	0.00292031	7.22394	1.72722	6	10	regulation of DNA replication	Abr_4D
		GO:0019755	0.0390272	7.20414	0.863611	3	5	one-carbon compound transport	Abr_4D
		GO:0072488	0.0199311	6.40906	1.20906	4	7	ammonium transmembrane transport	Abr_4D
		GO:0046349	0.028171	4.00726	1.89995	5	11	amino sugar biosynthetic process	Abr_4D
		GO:0042546	0.013749	3.2118	3.45445	8	20	cell wall biogenesis	Abr_4D
		GO:0006468	0.000603905	1.64275	46.9805	68	272	protein phosphorylation	Abr_4D
		GO:0006357	0.00498151	1.46003	54.2348	72	314	regulation of transcription by RNA polymerase II	Abr_4D
		GO:0071586	0.0451501	13.6177	0.385065	2	3	CAAX-box protein processing	Abr_4U
		GO:0071025	0.00137701	11.3921	1.02684	5	8	RNA surveillance	Abr_4U
		GO:0015908	0.0172331	10.2257	0.641775	3	5	fatty acid transport	Abr_4U
		GO:0044247	4.11e-06	9.47001	2.43874	11	19	cellular polysaccharide catabolic process	Abr_4U
		GO:0045490	0.00683509	9.10062	0.898485	4	7	pectin catabolic process	Abr_4U
		GO:0005976	2.3e-14	5.85148	11.6803	41	91	polysaccharide metabolic process	Abr_4U
		GO:0045727	0.0199099	5.45808	1.15519	4	9	positive regulation of translation	Abr_4U
		GO:0045229	0.00122997	4.03786	3.46558	10	27	external encapsulating structure organization	Abr_4U
		GO:0044347	0.00077729	3.97817	3.85065	11	30	cell wall polysaccharide catabolic process	Abr_4U
		GO:0045493	0.00229756	3.6113	3.72229	10	29	xylan catabolic process	Abr_4U
		GO:0071554	2.27e-05	3.19565	9.36991	23	73	cell wall organization or biogenesis	Abr_4U
		GO:0042273	0.00165082	3.08271	5.39091	13	42	ribosomal large subunit biogenesis	Abr_4U

## Sheet: Table S5
		Table S5: GO Molecular Function terms enrichment analysis of A. brassicae DEGs 2- and 4-dpi
		GOMFID	Pvalue	OddsRatio	ExpCount	Count	Size	Term	Sample_type
		GO:0043864	0.00220317	22.7914	0.74867	4	5	indoleacetamide hydrolase activity	Abr_2D
		GO:0016639	0.0118967	17.0784	0.598936	3	4	oxidoreductase activity, acting on the CH-NH2 group of donors	Abr_2D
		GO:0004096	0.00135799	8.55804	1.49734	6	10	catalase activity	Abr_2D
		GO:0003916	0.0264371	8.53785	0.74867	3	5	DNA topoisomerase activity	Abr_2D
		GO:0008519	0.0119858	7.59477	1.04814	4	7	ammonium transmembrane transporter activity	Abr_2D
		GO:0042124	0.0470496	5.69101	0.898404	3	6	1,3-beta-glucanosyltransferase activity	Abr_2D
		GO:0044389	0.0156985	4.74874	1.64707	5	11	ubiquitin-like protein ligase binding	Abr_2D
		GO:0019787	0.00206652	2.34159	10.3316	20	69	ubiquitin-like protein transferase activity	Abr_2D
		GO:0016773	0.00522281	1.46896	48.8133	66	326	phosphotransferase activity, alcohol group as acceptor	Abr_2D
		GO:0097367	0.000261174	1.38579	139.253	176	930	carbohydrate derivative binding	Abr_2D
		GO:0005215	0.00368362	1.31996	113.948	140	761	transporter activity	Abr_2D
		GO:0004567	0.00521685	16.3929	0.420878	3	5	beta-mannosidase activity	Abr_2U
		GO:0016837	4.78e-10	26.5971	1.43098	12	17	carbon-oxygen lyase activity, acting on polysaccharides	Abr_2U
		GO:0008061	0.00878093	3.13554	3.03032	8	36	chitin binding	Abr_2U
		GO:0097573	0.0378502	10.9113	0.336702	2	4	glutathione oxidoreductase activity	Abr_2U
		GO:0020037	0.00467426	1.83794	15.9934	27	190	heme binding	Abr_2U
		GO:0016798	3.31e-07	2.40617	24.6634	51	293	hydrolase activity, acting on glycosyl bonds	Abr_2U
		GO:0004181	0.00444398	8.75294	0.75758	4	9	metallocarboxypeptidase activity	Abr_2U
		GO:0016491	0.00145221	1.38254	100.59	128	1195	oxidoreductase activity	Abr_2U
		GO:0016833	0.0241089	6.55429	0.673404	3	8	oxo-acid-lyase activity	Abr_2U
		GO:0030570	3.99e-10	40.5809	1.17846	11	14	pectate lyase activity	Abr_2U
		GO:0030599	0.00521685	16.3929	0.420878	3	5	pectinesterase activity	Abr_2U
		GO:0019843	0.000321005	5.21356	2.35691	9	28	rRNA binding	Abr_2U
		GO:0097599	0.0455227	4.68027	0.841755	3	10	xylanase activity	Abr_2U
		GO:0043864	0.00393789	19.0345	0.870346	4	5	indoleacetamide hydrolase activity	Abr_4D
		GO:0004066	0.0183134	14.2649	0.696277	3	4	asparagine synthase (glutamine-hydrolyzing) activity	Abr_4D
		GO:0004152	0.0398768	7.13132	0.870346	3	5	dihydroorotate dehydrogenase activity	Abr_4D
		GO:0008519	0.0205054	6.34278	1.21848	4	7	ammonium transmembrane transporter activity	Abr_4D
		GO:0004096	0.0184795	4.7592	1.74069	5	10	catalase activity	Abr_4D
		GO:0004177	0.0498591	1.90625	7.3109	12	42	aminopeptidase activity	Abr_4D
		GO:0005524	2.06e-05	1.49646	123.763	165	711	ATP binding	Abr_4D
		GO:0016772	0.0223185	1.22587	126.722	147	728	transferase activity, transferring phosphorus-containing groups	Abr_4D
		GO:0008422	9.9e-08	15.7341	2.27194	12	17	beta-glucosidase activity	Abr_4U
		GO:0016162	0.0487741	12.989	0.400931	2	3	cellulose 1,4-beta-cellobiosidase activity	Abr_4U
		GO:0008061	0.00571362	2.87284	4.81117	11	36	chitin binding	Abr_4U
		GO:0008812	0.0215139	4.06687	1.73737	5	13	choline dehydrogenase activity	Abr_4U
		GO:0050525	0.0142058	6.5045	1.06915	4	8	cutinase activity	Abr_4U
		GO:0016798	1.32e-20	3.6195	39.1576	100	293	hydrolase activity, acting on glycosyl bonds	Abr_4U
		GO:0004181	0.000328955	13.037	1.20279	6	9	metallocarboxypeptidase activity	Abr_4U
		GO:0030570	2.15e-09	39.3535	1.87101	12	14	pectate lyase activity	Abr_4U
		GO:0030599	0.00141771	26.03	0.668218	4	5	pectinesterase activity	Abr_4U
		GO:0004650	0.00166576	10.8533	1.06915	5	8	polygalacturonase activity	Abr_4U
		GO:0102483	2.98e-05	13.0612	1.60372	8	12	scopolin beta-glucosidase activity	Abr_4U
		GO:0097599	0.00594412	6.51	1.33644	5	10	xylanase activity	Abr_4U

## Sheet: Table S6
Table S6: WGCNA modules and their respective gene counts
		Module name	Gene count
		lightyellow	267
		turquoise	2015
		pink	194
		purple	514
		green	360
		yellow	223
		darkgreen	180
		darkgrey	72
		darkred	79
		darkturquoise	199
		cyan	128
		royalblue	92
		lightcyan	107
		Total DEGs	4430

## Sheet: Table S7
Table S7: WGCNA module correlation with sample traits (plate-grown, infection-2dpi, infection-4dpi)
		Plate-grown		Infection-2dpi		Infection-4dpi
		correlation (R2)	pvalue	correlation (R2)	pvalue	correlation (R2)	pvalue
	MEyellow	-0.457206	0.215963	0.732486	0.0248056	-0.27528	0.473421
	MElightyellow	-0.628833	0.069661	0.510447	0.160284	0.118386	0.761625
	MEpink	-0.612516	0.0795119	0.310041	0.416822	0.302475	0.42887
	MEdarkgrey	0.426874	0.251844	0.257864	0.502929	-0.684738	0.0418514
	MEroyalblue	-0.750331	0.019857	0.20656	0.593875	0.54377	0.130197
	MEdarkred	0.678778	0.0443957	-0.0593645	0.879418	-0.619414	0.0752485
	MEpurple	-0.523153	0.14838	-0.0933366	0.811231	0.61649	0.0770379
	MEdarkgreen	0.749591	0.0200479	-0.198678	0.608335	-0.550913	0.124222
	MEgreen	-0.538371	0.134823	-0.403216	0.281884	0.941588	0.000149754
	MEcyan	0.712803	0.0311351	-0.443792	0.231462	-0.269012	0.483957
	MEturquoise	0.973184	1.01288e-05	-0.541327	0.132279	-0.431857	0.245745
	MElightcyan	0.621499	0.0739883	-0.827628	0.00588919	0.206129	0.594663
	MEdarkturquoise	0.697098	0.0368787	-0.931071	0.000264536	0.233973	0.544567

## Sheet: Table S8
		Table S8: GO enrichment analysis of WGCNA modules strongly correlated with sample traits
		GOBPID	Pvalue	OddsRatio	ExpCount	Count	Size	Term	Module_membership
		GO:0019748	0.000268308	14.9917	0.321344	4	40	secondary metabolic process	cyan
		GO:0034219	0.00704734	18.432	0.128538	2	16	carbohydrate transmembrane transport	cyan
		GO:0035194	0.0080336	Inf	0.0080336	1	1	post-transcriptional gene silencing by RNA	cyan
		GO:0006665	0.0131586	12.8881	0.176739	2	22	sphingolipid metabolic process	cyan
		GO:0042761	0.0160041	126.326	0.0160672	1	2	very long-chain fatty acid biosynthetic process	cyan
		GO:0000737	0.023912	63.1512	0.0241008	1	3	DNA catabolic process, endonucleolytic	cyan
		GO:0031407	0.023912	63.1512	0.0241008	1	3	oxylipin metabolic process	cyan
		GO:0031408	0.023912	63.1512	0.0241008	1	3	oxylipin biosynthetic process	cyan
		GO:2001057	0.0317578	42.093	0.0321344	1	4	reactive nitrogen species metabolic process	cyan
		GO:0042128	0.0317578	42.093	0.0321344	1	4	nitrate assimilation	cyan
		GO:0009228	0.0317578	42.093	0.0321344	1	4	thiamine biosynthetic process	cyan
		GO:0006915	0.039542	31.564	0.040168	1	5	apoptotic process	cyan
		GO:0042593	0.039542	31.564	0.040168	1	5	glucose homeostasis	cyan
		GO:0055085	0.0410936	2.01556	6.28227	11	782	transmembrane transport	cyan
		GO:0098739	0.0472649	25.2465	0.0482016	1	6	import across plasma membrane	cyan
		GO:0008219	0.0472649	25.2465	0.0482016	1	6	cell death	cyan
		GO:0042724	0.0472649	25.2465	0.0482016	1	6	thiamine-containing compound biosynthetic process	cyan
		GO:0006629	0.0489292	2.45748	2.68322	6	334	lipid metabolic process	cyan
		GO:0009066	1.98802e-05	13.072	0.584444	6	33	aspartate family amino acid metabolic process	darkgreen
		GO:0071840	0.000878651	2.22609	13.9204	26	786	cellular component organization or biogenesis	darkgreen
		GO:0019878	0.00299846	37.7333	0.0885521	2	5	lysine biosynthetic process via aminoadipic acid	darkgreen
		GO:0001558	0.00444586	28.2947	0.106263	2	6	regulation of cell growth	darkgreen
		GO:0040008	0.00444586	28.2947	0.106263	2	6	regulation of growth	darkgreen
		GO:0000902	0.00568246	9.50709	0.371919	3	21	cell morphogenesis	darkgreen
		GO:1902410	0.00615259	22.6316	0.123973	2	7	mitotic cytokinetic process	darkgreen
		GO:0044283	0.00757598	2.6706	4.10882	10	232	small molecule biosynthetic process	darkgreen
		GO:0016049	0.0081092	18.8561	0.141683	2	8	cell growth	darkgreen
		GO:0006886	0.0084982	2.99034	2.92222	8	165	intracellular protein transport	darkgreen
		GO:0009416	0.0103065	16.1594	0.159394	2	9	response to light stimulus	darkgreen
		GO:0035023	0.0127355	14.1368	0.177104	2	10	regulation of Rho protein signal transduction	darkgreen
		GO:0007265	0.0140979	6.57201	0.513602	3	29	Ras protein signal transduction	darkgreen
		GO:0008360	0.0153874	12.5637	0.194815	2	11	regulation of cell shape	darkgreen
		GO:0040007	0.0153874	12.5637	0.194815	2	11	growth	darkgreen
		GO:1903790	0.0177104	Inf	0.0177104	1	1	guanine nucleotide transmembrane transport	darkgreen
		GO:0051037	0.0177104	Inf	0.0177104	1	1	regulation of transcription involved in meiotic cell cycle	darkgreen
		GO:0051038	0.0177104	Inf	0.0177104	1	1	negative regulation of transcription involved in meiotic cell cycle	darkgreen
		GO:0036258	0.0177104	Inf	0.0177104	1	1	multivesicular body assembly	darkgreen
		GO:0061188	0.0177104	Inf	0.0177104	1	1	negative regulation of ribosomal DNA heterochromatin formation	darkgreen
		GO:0016479	0.0177104	Inf	0.0177104	1	1	negative regulation of transcription by RNA polymerase I	darkgreen
		GO:0061587	0.0177104	Inf	0.0177104	1	1	transfer RNA gene-mediated silencing	darkgreen
		GO:0045910	0.0177104	Inf	0.0177104	1	1	negative regulation of DNA recombination	darkgreen
		GO:0010134	0.0177104	Inf	0.0177104	1	1	sulfate assimilation via adenylyl sulfate reduction	darkgreen
		GO:0036010	0.0177104	Inf	0.0177104	1	1	protein localization to endosome	darkgreen
		GO:0009581	0.0177104	Inf	0.0177104	1	1	detection of external stimulus	darkgreen
		GO:0034503	0.0177104	Inf	0.0177104	1	1	protein localization to nucleolar rDNA repeats	darkgreen
		GO:0010256	0.0200087	5.69149	0.584444	3	33	endomembrane system organization	darkgreen
		GO:0050793	0.0213266	10.2756	0.230236	2	13	regulation of developmental process	darkgreen
		GO:0040029	0.0280587	8.6915	0.265656	2	15	epigenetic regulation of gene expression	darkgreen
		GO:0032502	0.0290424	4.87386	0.672996	3	38	developmental process	darkgreen
		GO:0006413	0.0299003	2.72718	2.35549	6	133	translational initiation	darkgreen
		GO:0009272	0.0317027	8.06917	0.283367	2	16	fungal-type cell wall biogenesis	darkgreen
		GO:1901564	0.0326343	1.49833	33.8269	43	1910	organonitrogen compound metabolic process	darkgreen
		GO:0016567	0.0332976	3.51696	1.22202	4	69	protein ubiquitination	darkgreen
		GO:0065007	0.0342319	1.58637	18.3303	26	1035	biological regulation	darkgreen
		GO:0033683	0.0351104	56.0312	0.0354209	1	2	nucleotide-excision repair, DNA incision	darkgreen
		GO:0072583	0.0351104	56.0312	0.0354209	1	2	clathrin-dependent endocytosis	darkgreen
		GO:2000242	0.0351104	56.0312	0.0354209	1	2	negative regulation of reproductive process	darkgreen
		GO:0000453	0.0351104	56.0312	0.0354209	1	2	enzyme-directed rRNA 2'-O-methylation	darkgreen
		GO:0070125	0.0351104	56.0312	0.0354209	1	2	mitochondrial translational elongation	darkgreen
		GO:0009443	0.0351104	56.0312	0.0354209	1	2	pyridoxal 5'-phosphate salvage	darkgreen
		GO:0019419	0.0351104	56.0312	0.0354209	1	2	sulfate reduction	darkgreen
		GO:0070813	0.0351104	56.0312	0.0354209	1	2	hydrogen sulfide metabolic process	darkgreen
		GO:0070814	0.0351104	56.0312	0.0354209	1	2	hydrogen sulfide biosynthetic process	darkgreen
		GO:0008053	0.0351104	56.0312	0.0354209	1	2	mitochondrial fusion	darkgreen
		GO:0043094	0.0395094	7.05789	0.318788	2	18	cellular metabolic compound salvage	darkgreen
		GO:0006270	0.0436578	6.64149	0.336498	2	19	DNA replication initiation	darkgreen
		GO:0006352	0.0472604	3.96116	0.81468	3	46	DNA-templated transcription initiation	darkgreen
		GO:0034477	0.00492971	Inf	0.00492971	1	1	U6 snRNA 3'-end processing	darkred
		GO:0036049	0.00983601	209.577	0.00985941	1	2	peptidyl-lysine desuccinylation	darkred
		GO:0070681	0.014719	104.769	0.0147891	1	3	glutaminyl-tRNAGln biosynthesis via transamidation	darkred
		GO:1990961	0.014719	104.769	0.0147891	1	3	xenobiotic detoxification by transmembrane export across the plasma membrane	darkred
		GO:0035999	0.0195788	69.8333	0.0197188	1	4	tetrahydrofolate interconversion	darkred
		GO:0030968	0.0195788	69.8333	0.0197188	1	4	endoplasmic reticulum unfolded protein response	darkred
		GO:1901617	0.0211996	9.82909	0.226766	2	46	organic hydroxy compound biosynthetic process	darkred
		GO:0000056	0.0244155	52.3654	0.0246485	1	5	ribosomal small subunit export from nucleus	darkred
		GO:0000076	0.0244155	52.3654	0.0246485	1	5	DNA replication checkpoint signaling	darkred
		GO:0016073	0.0292293	41.8846	0.0295782	1	6	snRNA metabolic process	darkred
		GO:0051053	0.0387882	29.9066	0.0394376	1	8	negative regulation of DNA metabolic process	darkred
		GO:0006730	0.0435337	26.1635	0.0443674	1	9	one-carbon metabolic process	darkred
		GO:0045005	0.0435337	26.1635	0.0443674	1	9	DNA-templated DNA replication maintenance of fidelity	darkred
		GO:0042816	0.0435337	26.1635	0.0443674	1	9	vitamin B6 metabolic process	darkred
		GO:0034314	0.0482565	23.2521	0.0492971	1	10	Arp2/3 complex-mediated actin nucleation	darkred
		GO:0042254	0.000168168	4.64596	2.49772	10	171	ribosome biogenesis	darkturquoise
		GO:0016072	0.00666462	3.89705	1.69436	6	116	rRNA metabolic process	darkturquoise
		GO:0044238	0.0108368	1.84704	50.933	61	3487	primary metabolic process	darkturquoise
		GO:0009086	0.0171125	11.5064	0.204492	2	14	methionine biosynthetic process	darkturquoise
		GO:0035552	0.0290024	68.3038	0.0292131	1	2	oxidative single-stranded DNA demethylation	darkturquoise
		GO:1902979	0.0290024	68.3038	0.0292131	1	2	mitotic DNA replication termination	darkturquoise
		GO:0015819	0.0290024	68.3038	0.0292131	1	2	lysine transport	darkturquoise
		GO:0042276	0.0290024	68.3038	0.0292131	1	2	error-prone translesion synthesis	darkturquoise
		GO:0006396	0.0295764	2.13148	5.09768	10	349	RNA processing	darkturquoise
		GO:0070588	0.0306803	8.11463	0.277524	2	19	calcium ion transmembrane transport	darkturquoise
		GO:0008152	0.0332301	1.80718	60.7632	68	4160	metabolic process	darkturquoise
		GO:0071704	0.0365774	1.63489	53.124	61	3637	organic substance metabolic process	darkturquoise
		GO:0046825	0.0431904	34.1456	0.0438196	1	3	regulation of protein export from nucleus	darkturquoise
		GO:0006313	0.0431904	34.1456	0.0438196	1	3	transposition, DNA-mediated	darkturquoise
		GO:0035246	0.0431904	34.1456	0.0438196	1	3	peptidyl-arginine N-methylation	darkturquoise
		GO:0070084	0.0431904	34.1456	0.0438196	1	3	protein initiator methionine removal	darkturquoise
		GO:0042144	0.0431904	34.1456	0.0438196	1	3	vacuole fusion, non-autophagic	darkturquoise
		GO:0034501	0.0431904	34.1456	0.0438196	1	3	protein localization to kinetochore	darkturquoise
		GO:0099022	0.0323166	Inf	0.359686	2	2	vesicle tethering	turquoise
		GO:0055085	0.000604209	1.37058	140.637	174	782	transmembrane transport	turquoise
		GO:0023052	0.00033079	1.75622	39.5655	60	220	signaling	turquoise
		GO:0019932	0.0229782	6.10126	1.2589	4	7	second-messenger-mediated signaling	turquoise
		GO:0031146	0.00445812	18.3119	0.899215	4	5	SCF-dependent proteasomal ubiquitin-dependent protein catabolic process	turquoise
		GO:0050896	0.0194041	1.27153	96.7555	115	538	response to stimulus	turquoise
		GO:0048583	0.0437207	1.96623	7.19372	12	40	regulation of response to stimulus	turquoise
		GO:0080090	0.00611245	1.31305	110.603	134	615	regulation of primary metabolic process	turquoise
		GO:0010556	0.0109164	1.30342	96.7555	117	538	regulation of macromolecule biosynthetic process	turquoise
		GO:0032879	0.0188075	2.75225	4.31623	9	24	regulation of localization	turquoise
		GO:0031060	0.0323166	Inf	0.359686	2	2	regulation of histone methylation	turquoise
		GO:0006355	0.00405104	1.37406	86.6843	109	482	regulation of DNA-templated transcription	turquoise
		GO:0033044	0.00130466	3.68099	4.85576	12	27	regulation of chromosome organization	turquoise
		GO:0050794	6.06848e-05	1.42578	158.442	200	881	regulation of cellular process	turquoise
		GO:0031326	0.0137353	1.28989	97.4749	117	542	regulation of cellular biosynthetic process	turquoise
		GO:0010506	0.0435285	6.85845	0.899215	3	5	regulation of autophagy	turquoise
		GO:0106380	0.0323166	Inf	0.359686	2	2	purine ribonucleotide salvage	turquoise
		GO:0006468	0.00294881	1.52627	48.9173	67	272	protein phosphorylation	turquoise
		GO:0034502	0.0395063	4.57492	1.43874	4	8	protein localization to chromosome	turquoise
		GO:0070682	0.0229782	6.10126	1.2589	4	7	proteasome regulatory particle assembly	turquoise
		GO:0043270	0.0323166	Inf	0.359686	2	2	positive regulation of ion transport	turquoise
		GO:0000271	0.0114867	4.58223	2.15812	6	12	polysaccharide biosynthetic process	turquoise
		GO:0006793	0.00143468	1.32096	158.801	191	883	phosphorus metabolic process	turquoise
		GO:0097659	0.0376431	1.21707	111.323	128	619	nucleic acid-templated transcription	turquoise
		GO:0035556	0.00191486	1.74846	28.9547	44	161	intracellular signal transduction	turquoise
		GO:0071970	0.0323166	Inf	0.359686	2	2	fungal-type cell wall (1->3)-beta-D-glucan biosynthetic process	turquoise
		GO:0006310	0.00888459	2.12537	10.251	18	57	DNA recombination	turquoise
		GO:0031122	0.0435285	6.85845	0.899215	3	5	cytoplasmic microtubule organization	turquoise
		GO:0007154	0.0001578	1.7919	41.0042	63	228	cell communication	turquoise
		GO:0007155	0.0323166	Inf	0.359686	2	2	cell adhesion	turquoise
		GO:0019722	0.0435285	6.85845	0.899215	3	5	calcium-mediated signaling	turquoise
		GO:0065007	0.000877731	1.31664	186.137	222	1035	biological regulation	turquoise
		GO:0006422	0.0435285	6.85845	0.899215	3	5	aspartyl-tRNA aminoacylation	turquoise
		GO:0072488	0.0229782	6.10126	1.2589	4	7	ammonium transmembrane transport	turquoise
		GO:0046349	0.0331227	3.81463	1.97827	5	11	amino sugar biosynthetic process	turquoise
		GO:0006865	0.00705375	2.75766	5.75498	12	32	amino acid transport	turquoise
		GO:0005975	0.000633089	3.77897	3.59467	11	428	carbohydrate metabolic process	royalblue
		GO:0017000	0.00839876	Inf	0.00839876	1	1	antibiotic biosynthetic process	royalblue
		GO:0008298	0.00839876	Inf	0.00839876	1	1	intracellular mRNA localization	royalblue
		GO:0070966	0.0167285	120.667	0.0167975	1	2	nuclear-transcribed mRNA catabolic process, no-go decay	royalblue
		GO:0033615	0.0167285	120.667	0.0167975	1	2	mitochondrial proton-transporting ATP synthase complex assembly	royalblue
		GO:0006080	0.0167285	120.667	0.0167975	1	2	substituted mannan metabolic process	royalblue
		GO:0009094	0.0167285	120.667	0.0167975	1	2	L-phenylalanine biosynthetic process	royalblue
		GO:0019432	0.0167285	120.667	0.0167975	1	2	triglyceride biosynthetic process	royalblue
		GO:0016999	0.0167285	120.667	0.0167975	1	2	antibiotic metabolic process	royalblue
		GO:0006269	0.0331831	40.2074	0.033595	1	4	DNA replication, synthesis of RNA primer	royalblue
		GO:0006741	0.0331831	40.2074	0.033595	1	4	NADP biosynthetic process	royalblue
		GO:0006638	0.0331831	40.2074	0.033595	1	4	neutral lipid metabolic process	royalblue
		GO:0005976	0.0403093	4.23599	0.764287	3	91	polysaccharide metabolic process	royalblue
		GO:0071918	0.0413091	30.15	0.0419938	1	5	urea transmembrane transport	royalblue
		GO:0046373	0.0413091	30.15	0.0419938	1	5	L-arabinose metabolic process	royalblue
		GO:0019755	0.0413091	30.15	0.0419938	1	5	one-carbon compound transport	royalblue
		GO:0090481	0.0493683	24.1156	0.0503926	1	6	pyrimidine nucleotide-sugar transmembrane transport	royalblue
		GO:0009403	2.92007e-08	21.9376	0.526383	8	31	toxin biosynthetic process	yellow
		GO:0044550	1.64231e-07	16.7969	0.645244	8	38	secondary metabolite biosynthetic process	yellow
		GO:0046502	0.0169801	Inf	0.0169801	1	1	uroporphyrinogen III metabolic process	yellow
		GO:1901998	0.0169801	Inf	0.0169801	1	1	toxin transport	yellow
		GO:0015741	0.0169801	Inf	0.0169801	1	1	fumarate transport	yellow
		GO:0031388	0.0169801	Inf	0.0169801	1	1	organic acid phosphorylation	yellow
		GO:0006360	0.0227325	9.83883	0.237721	2	14	transcription by RNA polymerase I	yellow
		GO:0006369	0.0336749	58.5109	0.0339602	1	2	termination of RNA polymerase II transcription	yellow
		GO:0034247	0.0336749	58.5109	0.0339602	1	2	snoRNA splicing	yellow
		GO:0032258	0.0336749	58.5109	0.0339602	1	2	cytoplasm to vacuole transport by the Cvt pathway	yellow
		GO:0015074	0.036583	7.37363	0.305642	2	18	DNA integration	yellow
		GO:0045010	0.000166246	37.5833	0.114479	3	11	actin nucleation	lightcyan
		GO:0016192	0.00462083	3.75128	2.10225	7	202	vesicle-mediated transport	lightcyan
		GO:0051234	0.0107739	2.00184	12.9465	21	1244	establishment of localization	lightcyan
		GO:0110053	0.013093	13.103	0.176922	2	17	regulation of actin filament organization	lightcyan
		GO:0097435	0.0140377	6.49034	0.509951	3	49	supramolecular fiber organization	lightcyan
		GO:0030029	0.0140377	6.49034	0.509951	3	49	actin filament-based process	lightcyan
		GO:0051179	0.0143909	1.93592	13.2795	21	1276	localization	lightcyan
		GO:0008643	0.0173358	5.96667	0.551579	3	53	carbohydrate transport	lightcyan
		GO:0032970	0.0196873	10.3368	0.21855	2	21	regulation of actin filament-based process	lightcyan
		GO:0030476	0.0207079	96.7679	0.0208143	1	2	ascospore wall assembly	lightcyan
		GO:0002949	0.0207079	96.7679	0.0208143	1	2	tRNA threonylcarbamoyladenosine modification	lightcyan
		GO:0006655	0.0207079	96.7679	0.0208143	1	2	phosphatidylglycerol biosynthetic process	lightcyan
		GO:0030258	0.0253658	8.92231	0.249772	2	24	lipid modification	lightcyan
		GO:0035305	0.0309033	48.375	0.0312215	1	3	negative regulation of dephosphorylation	lightcyan
		GO:0051438	0.0309033	48.375	0.0312215	1	3	regulation of ubiquitin-protein transferase activity	lightcyan
		GO:0051654	0.0309033	48.375	0.0312215	1	3	establishment of mitochondrion localization	lightcyan
		GO:0070726	0.0309033	48.375	0.0312215	1	3	cell wall assembly	lightcyan
		GO:0031398	0.0309033	48.375	0.0312215	1	3	positive regulation of protein ubiquitination	lightcyan
		GO:0070525	0.0309033	48.375	0.0312215	1	3	tRNA threonylcarbamoyladenosine metabolic process	lightcyan
		GO:0070072	0.0409943	32.244	0.0416286	1	4	vacuolar proton-transporting V-type ATPase complex assembly	lightcyan
		GO:0000255	0.0409943	32.244	0.0416286	1	4	allantoin metabolic process	lightcyan
		GO:0000256	0.0409943	32.244	0.0416286	1	4	allantoin catabolic process	lightcyan
		GO:0016197	0.0457305	6.32141	0.343436	2	33	endosomal transport	lightcyan
		GO:0005975	1.55465e-37	9.31278	15.3164	78	428	carbohydrate metabolic process	green
		GO:0005976	3.55926e-15	10.8587	3.25653	24	91	polysaccharide metabolic process	green
		GO:0009251	2.03158e-07	18.6844	0.71572	8	20	glucan catabolic process	green
		GO:0071554	2.04597e-07	6.80834	2.61238	14	73	cell wall organization or biogenesis	green
		GO:0071555	3.2605e-05	9.74259	0.966222	7	27	cell wall organization	green
		GO:0045493	5.39181e-05	8.85354	1.03779	7	29	xylan catabolic process	green
		GO:0019321	0.00449604	11.7113	0.35786	3	10	pentose metabolic process	green
		GO:0015908	0.0118639	18.1375	0.17893	2	5	fatty acid transport	green
		GO:0035434	0.0173792	13.6005	0.214716	2	6	copper ion transmembrane transport	green
		GO:0006123	0.0173792	13.6005	0.214716	2	6	mitochondrial electron transport, cytochrome c to oxygen	green
		GO:0009056	0.0217346	1.60164	18.1077	27	506	catabolic process	green
		GO:0055085	0.0273353	1.46664	27.9847	38	782	transmembrane transport	green
		GO:0046503	0.035786	Inf	0.035786	1	1	glycerolipid catabolic process	green
		GO:1902616	0.035786	Inf	0.035786	1	1	acyl carnitine transmembrane transport	green
		GO:0000354	0.035786	Inf	0.035786	1	1	cis assembly of pre-catalytic spliceosome	green
		GO:0000432	0.035786	Inf	0.035786	1	1	positive regulation of transcription from RNA polymerase II promoter by glucose	green
		GO:0042138	0.035786	Inf	0.035786	1	1	meiotic DNA double-strand break formation	green
		GO:0010509	0.035786	Inf	0.035786	1	1	polyamine homeostasis	green
		GO:0097435	0.00390523	10.6621	0.322074	3	49	supramolecular fiber organization	darkgrey
		GO:0097320	0.00657294	Inf	0.00657294	1	1	plasma membrane tubulation	darkgrey
		GO:0008203	0.00657294	Inf	0.00657294	1	1	cholesterol metabolic process	darkgrey
		GO:0010265	0.00657294	Inf	0.00657294	1	1	SCF complex assembly	darkgrey
		GO:0006897	0.0132996	12.7435	0.177469	2	27	endocytosis	darkgrey
		GO:0007010	0.0167224	6.09205	0.545554	3	83	cytoskeleton organization	darkgrey
		GO:0051666	0.0195931	77.7	0.0197188	1	3	actin cortical patch localization	darkgrey
		GO:1902407	0.0195931	77.7	0.0197188	1	3	assembly of actomyosin apparatus involved in mitotic cytokinesis	darkgrey
		GO:0031222	0.0195931	77.7	0.0197188	1	3	arabinan catabolic process	darkgrey
		GO:0005976	0.0213346	5.52996	0.598138	3	91	polysaccharide metabolic process	darkgrey
		GO:0006366	0.0239594	2.9912	2.28081	6	347	transcription by RNA polymerase II	darkgrey
		GO:1901362	0.0252884	2.25599	5.90907	11	899	organic cyclic compound biosynthetic process	darkgrey
		GO:0033212	0.0260407	51.7905	0.0262918	1	4	iron import into cell	darkgrey
		GO:0000011	0.0324472	38.8357	0.0328647	1	5	vacuole inheritance	darkgrey
		GO:0006355	0.0346594	2.52356	3.16816	7	482	regulation of DNA-templated transcription	darkgrey
		GO:0006458	0.0388127	31.0629	0.0394376	1	6	'de novo' protein folding	darkgrey
		GO:0019346	0.0388127	31.0629	0.0394376	1	6	transsulfuration	darkgrey
		GO:0030029	0.0407248	6.75094	0.322074	2	49	actin filament-based process	darkgrey
		GO:0019438	0.0414062	2.11861	5.56071	10	846	aromatic compound biosynthetic process	darkgrey
		GO:0071966	0.0451374	25.881	0.0460106	1	7	fungal-type cell wall polysaccharide metabolic process	darkgrey
		GO:0018130	0.0489089	2.04875	5.71846	10	870	heterocycle biosynthetic process	darkgrey

## Sheet: Table S9
	Table S9: Gene expression profiles of CAZymes at 2- and 4-dpi of A. brassicae
	S.No.	Chr	Start	End	Strand	GeneID	Old_geneid	CAZy	LFC-2dpi	padj-2dpi	LFC-4dpi	padj-4dpi
	1	ABRSC01	717537	718522	+	ABRM00000000229	ABRSC01.214	GH43	0	0	1.15288	0.00290536
	2	ABRSC01	736510	737342	+	ABRM00000000236	ABRSC01.221	PL3	10.2076	1.875e-13	7.50853	8.67288e-17
	3	ABRSC01	916670	919321	+	ABRM00000000295	ABRSC01.280	GH2	2.33356	0.0177161	4.91844	2.45547e-15
	4	ABRSC01	1222204	1224487	-	ABRM00000000406	ABRSC01.386	CE4	2.01111	2.28325e-10	2.89456	9.20119e-15
	5	ABRSC01	1229014	1230822	+	ABRM00000000408	ABRSC01.388	GT2	4.5835	3.50432e-08	4.53479	7.36275e-07
	6	ABRSC01	1734555	1736199	-	ABRM00000000588	ABRSC01.560	AA2	4.78618	4.95694e-16	5.55	6.87045e-31
	7	ABRSC01	1912744	1915574	+	ABRM00000000632	ABRSC01.602	AA8	0	0	3.36313	1.05393e-05
	8	ABRSC01	1943415	1945157	-	ABRM00000000642	ABRSC01.612	GH27	0	0	2.29922	2.98362e-12
	9	ABRSC01	2105825	2107699	+	ABRM00000000702	ABRSC01.670	AA3	0	0	1.71644	0.0413831
	10	ABRSC01	2242067	2244534	+	ABRM00000000758	ABRSC01.725	GH95	0	0	3.50034	7.6478e-14
	11	ABRSC01	2302816	2304043	-	ABRM00000000781	ABRSC01.747	GH152	2.9867	8.32051e-05	2.04642	4.70759e-05
	12	ABRSC01	2438384	2439186	-	ABRM00000000830	ABRSC01.795	GH11	4.64298	5.9328e-13	5.62848	1.30519e-30
	13	ABRSC01	2527753	2529777	+	ABRM00000000866	ABRSC01.829	GH142	0	0	2.66386	1.02224e-06
	14	ABRSC01	2648797	2649590	+	ABRM00000000902	ABRSC01.861	GH12	10.3051	6.27251e-18	10.8509	9.32546e-73
	15	ABRSC01	2797796	2798611	-	ABRM00000000957	ABRSC01.915	AA9	0	0	6.11994	2.88596e-44
	16	ABRSC01	3144879	3145999	+	ABRM00000001063	ABRSC01.1018	CE16	0	0	2.44324	1.2421e-13
	17	ABRSC01	3296958	3299542	+	ABRM00000001127	ABRSC01.1081	GH55	0	0	2.74447	0.000204872
	18	ABRSC01	3326317	3327324	-	ABRM00000001139	ABRSC01.1092	GH128	2.96547	0.0100151	0	0
	19	ABRSC01	3425773	3427457	-	ABRM00000001176	ABRSC01.1129	GH27	2.02331	0.00306311	1.77779	0.000322483
	20	ABRSC01	3647541	3648551	-	ABRM00000001270	ABRSC01.1218	CE8	8.08921	4.98223e-11	8.16685	9.96207e-33
	21	ABRSC01	3652701	3653912	+	ABRM00000001272	ABRSC01.1220	PL1	6.74679	4.99571e-07	8.49367	1.47799e-40
	22	ABRSC01	4107203	4109087	+	ABRM00000001453	ABRSC01.1399	AA3	0	0	1.57186	0.0315468
	23	ABRSC01	4404352	4405386	-	ABRM00000001562	ABRSC01.1502	AA11	11.2329	1.43087e-07	9.39777	0.0109317
	24	ABRSC01	4627622	4629394	+	ABRM00000001635	ABRSC01.1572	CE4	-4.33328	0.00920853	2.74527	0.0126134
	25	ABRSC01	4720444	4721294	+	ABRM00000001675	ABRSC01.1611	AA9	0	0	1.81274	0.00114385
	26	ABRSC01	4898402	4899500	+	ABRM00000001744	ABRSC01.1678	AA2	0	0	1.99883	0.038601
	27	ABRSC01	5175824	5179167	-	ABRM00000001854	ABRSC01.1784	GH35	2.72029	1.19029e-09	3.90151	1.72324e-38
	28	ABRSC01	5180122	5181362	+	ABRM00000001855	ABRSC01.1785	GH28	0	0	4.64497	1.21983e-10
	29	ABRSC01	5449299	5450334	+	ABRM00000001955	ABRSC01.1882	AA9	0	0	5.20721	1.23677e-15
	30	ABRSC01	5463139	5464891	+	ABRM00000001961	ABRSC01.1888	GH13	0	0	2.91599	6.08542e-11
	31	ABRSC01	5731942	5733861	-	ABRM00000002057	ABRSC01.1981	AA7	0	0	3.50857	0.00997953
	32	ABRSC01	5935798	5937383	+	ABRM00000002136	ABRSC01.2057	CE4	3.27291	0.00201901	4.21303	2.99879e-07
	33	ABRSC01	5973852	5975310	-	ABRM00000002150	ABRSC01.2071	CBM35	4.42118	0.000191163	6.08238	9.85342e-99
	34	ABRSC01	5998597	6001106	-	ABRM00000002161	ABRSC01.2082	GH3	4.32994	0.000636065	4.30853	1.37682e-13
	35	ABRSC01	6250435	6251292	-	ABRM00000002264	ABRSC01.2184	CE3	7.11795	6.76349e-10	8.10265	1.05845e-97
	36	ABRSC01	6346855	6348073	-	ABRM00000002308	ABRSC01.2226	GH16	0	0	3.09481	5.90481e-45
	37	ABRSC01	6431502	6433329	+	ABRM00000002344	ABRSC01.2260	GH13	0	0	2.27773	0.00332599
	38	ABRSC01	6453113	6454212	-	ABRM00000002354	ABRSC01.2270	CE12	3.98245	2.24969e-05	4.71033	4.23079e-59
	39	ABRSC01	6615545	6616586	+	ABRM00000002418	ABRSC01.2333	PL3	12.3455	1.5992e-16	11.405	1.47799e-40
	40	ABRSC01	6758818	6759674	-	ABRM00000002468	ABRSC01.2382	CE12	6.8134	3.48229e-15	8.58734	2.04045e-241
	41	ABRSC01	6841322	6843305	+	ABRM00000002498	ABRSC01.2409	AA3	0	0	2.73372	0.0201908
	42	ABRSC02	167672	169030	+	ABRM00000002584	ABRSC02.46	AA13	0	0	4.73702	0.000424832
	43	ABRSC02	218462	220361	-	ABRM00000002602	ABRSC02.64	AA3	2.94498	0.0195893	2.86475	1.70525e-05
	44	ABRSC02	507052	508206	-	ABRM00000002709	ABRSC02.167	CE8	0	0	4.7113	2.05346e-10
	45	ABRSC02	516442	517755	+	ABRM00000002713	ABRSC02.171	AA1	0	0	3.74258	0.00979426
	46	ABRSC02	1020718	1021623	+	ABRM00000002883	ABRSC02.339	AA16	4.3308	0.00134281	5.57125	2.01566e-28
	47	ABRSC02	1222420	1223613	-	ABRM00000002966	ABRSC02.421	GH76	4.31128	2.20338e-06	3.99754	9.50824e-09
	48	ABRSC02	1231806	1232677	-	ABRM00000002970	ABRSC02.425	PL3	5.46462	8.34907e-05	9.13922	7.78242e-37
	49	ABRSC02	1254231	1255388	-	ABRM00000002978	ABRSC02.433	GH93	4.06741	2.46741e-29	4.11259	5.48184e-32
	50	ABRSC02	1262212	1263411	+	ABRM00000002980	ABRSC02.435	AA9	2.4732	0.0175151	4.50799	6.93257e-20
	51	ABRSC02	1618983	1620400	-	ABRM00000003097	ABRSC02.545	GH7	0	0	7.91461	3.81721e-13
	52	ABRSC02	1737796	1738910	+	ABRM00000003145	ABRSC02.593	PL1	6.9216	1.77226e-05	7.30891	3.80345e-59
	53	ABRSC02	1851360	1852904	-	ABRM00000003197	ABRSC02.644	AA9	0	0	2.77613	0.000183631
	54	ABRSC02	1892578	1893427	+	ABRM00000003209	ABRSC02.655	GH11	3.28895	0.0236812	6.81208	7.494e-51
	55	ABRSC02	2165808	2167935	-	ABRM00000003321	ABRSC02.764	AA3	4.55026	4.3631e-07	2.5735	3.95071e-10
	56	ABRSC02	2605416	2606869	-	ABRM00000003501	ABRSC02.937	GH28	0	0	4.93519	3.4959e-09
	57	ABRSC02	2690204	2691213	-	ABRM00000003537	ABRSC02.971	PL1	6.69617	3.99134e-09	8.04611	1.18077e-40
	58	ABRSC02	2816448	2818721	-	ABRM00000003590	ABRSC02.1021	AA5	0	0	2.90182	2.66058e-05
	59	ABRSC02	2848007	2850286	+	ABRM00000003599	ABRSC02.1030	GH43	4.40625	6.52048e-07	5.5037	1.93044e-14
	60	ABRSC02	3017245	3018270	-	ABRM00000003669	ABRSC02.1100	CE16	3.8226	3.79564e-08	2.79051	5.87993e-13
	61	ABRSC02	3072772	3074187	+	ABRM00000003687	ABRSC02.1118	GH72	2.67295	0.00281671	2.23258	8.36847e-06
	62	ABRSC02	3209161	3210591	+	ABRM00000003731	ABRSC02.1162	GH28	3.17272	0.0101392	4.12943	6.33849e-12
	63	ABRSC02	3381815	3383260	-	ABRM00000003792	ABRSC02.1221	GH5	4.40124	0.00308121	7.56945	2.49023e-11
	64	ABRSC02	3554323	3556706	-	ABRM00000003868	ABRSC02.1294	GH51	6.71156	8.38043e-12	6.77536	2.35683e-32
	65	ABRSC02	3565270	3566825	+	ABRM00000003872	ABRSC02.1298	GH27	0	0	5.71774	2.64116e-08
	66	ABRSC02	3635133	3636300	+	ABRM00000003902	ABRSC02.1327	GH10	0	0	5.16608	7.38833e-26
	67	ABRSC02	3644790	3647389	+	ABRM00000003907	ABRSC02.1332	GH43	6.9413	1.89975e-18	7.62065	5.62429e-56
	68	ABRSC02	3690634	3693220	+	ABRM00000003927	ABRSC02.1351	GH92	0	0	1.70469	0.00910638
	69	ABRSC02	3749124	3751172	-	ABRM00000003951	ABRSC02.1375	AA3	5.00248	5.12942e-06	0	0
	70	ABRSC02	3780315	3781967	-	ABRM00000003966	ABRSC02.1390	GH43	2.75393	0.000185062	2.69526	5.87849e-15
	71	ABRSC02	3936662	3939035	+	ABRM00000004031	ABRSC02.1452	CE4	2.8254	0.00193711	2.83225	5.34899e-06
	72	ABRSC02	4010164	4011721	-	ABRM00000004069	ABRSC02.1490	GH30	3.67836	0.0247493	6.9315	1.01049e-48
	73	ABRSC02	4067864	4068895	-	ABRM00000004093	ABRSC02.1514	AA9	0	0	4.80256	3.73746e-20
	74	ABRSC02	4070102	4072611	+	ABRM00000004094	ABRSC02.1515	AA8	1.43541	0.030193	4.47076	1.73364e-35
	75	ABRSC02	4123700	4125344	+	ABRM00000004114	ABRSC02.1535	GH7	8.17159	9.53946e-12	10.6072	2.1883e-95
	76	ABRSC02	4534748	4537577	-	ABRM00000004275	ABRSC02.1695	GH31	0	0	2.85625	2.10548e-05
	77	ABRSC02	4762876	4764235	-	ABRM00000004353	ABRSC02.1773	GH5	2.75851	7.655e-05	6.15186	4.22862e-67
	78	ABRSC02	4764937	4766512	+	ABRM00000004354	ABRSC02.1774	GH88	0	0	3.37652	3.05495e-20
	79	ABRSC02	4819414	4821582	+	ABRM00000004373	ABRSC02.1791	GH154	0	0	2.72482	0.000174157
	80	ABRSC03	60090	61644	-	ABRM00000004452	ABRSC03.20	GH54	0	0	5.3945	0.000128698
	81	ABRSC03	347004	349484	-	ABRM00000004534	ABRSC03.100	CBM18	0	0	2.30917	0.00237649
	82	ABRSC03	406798	409972	-	ABRM00000004551	ABRSC03.116	GH18	0	0	3.37616	3.39098e-08
	83	ABRSC03	511482	513978	+	ABRM00000004589	ABRSC03.154	GH3	3.4549	3.37896e-05	4.00732	6.813e-35
	84	ABRSC03	589763	591228	-	ABRM00000004618	ABRSC03.181	GH5	2.74759	1.48876e-08	5.37617	1.45755e-33
	85	ABRSC03	823094	824401	+	ABRM00000004711	ABRSC03.273	GT2	0	0	1.4202	1.43016e-06
	86	ABRSC03	1069665	1072252	+	ABRM00000004792	ABRSC03.352	GH3	0	0	3.01583	6.02935e-06
	87	ABRSC03	1409066	1410898	-	ABRM00000004939	ABRSC03.492	GH5	10.2961	3.47101e-08	11.9501	1.11396e-153
	88	ABRSC03	1641396	1642532	-	ABRM00000005021	ABRSC03.572	GH105	0	0	1.39145	0.00693442
	89	ABRSC03	1693411	1694584	-	ABRM00000005035	ABRSC03.586	GH16	3.2374	0.0259586	4.82119	1.07417e-05
	90	ABRSC03	2493390	2496086	-	ABRM00000005361	ABRSC03.904	GH2	0	0	3.76343	4.43739e-14
	91	ABRSC03	2662340	2663853	+	ABRM00000005430	ABRSC03.971	GH18	2.00264	0.00228934	2.05662	5.26359e-05
	92	ABRSC03	2902605	2903651	-	ABRM00000005518	ABRSC03.1058	CE5	4.14624	0.0292206	4.32398	1.02154e-06
	93	ABRSC04	66072	67247	-	ABRM00000005561	ABRSC04.17	GH6	8.23403	0.00781059	10.2688	2.07525e-16
	94	ABRSC04	78611	79422	+	ABRM00000005566	0	CE3	0	0	3.19978	0.0491706
	95	ABRSC04	138914	139924	+	ABRM00000005588	ABRSC04.43	CE8	5.51911	1.01431e-18	2.68122	0.000114029
	96	ABRSC04	194652	197135	-	ABRM00000005613	ABRSC04.65	GH94	0	0	2.23964	0.00356821
	97	ABRSC04	261758	262542	+	ABRM00000005641	ABRSC04.91	CE5	0	0	1.7677	0.0168201
	98	ABRSC04	609346	610350	-	ABRM00000005777	ABRSC04.224	PL1	11.2495	4.40709e-05	9.2563	2.99678e-09
	99	ABRSC04	681933	683002	-	ABRM00000005805	ABRSC04.251	GH5	4.78005	0.00505378	7.61977	1.90399e-53
	100	ABRSC04	721695	722831	+	ABRM00000005822	ABRSC04.267	PL1	3.3738	1.71049e-08	6.50608	3.9822e-38
	101	ABRSC04	752784	754634	-	ABRM00000005836	ABRSC04.281	CE4	0	0	4.8303	9.67992e-73
	102	ABRSC04	798447	799559	+	ABRM00000005855	ABRSC04.300	AA9	0	0	2.97894	0.0499763
	103	ABRSC04	1239449	1241619	-	ABRM00000006021	ABRSC04.465	GT22	0	0	2.13422	0.00214655
	104	ABRSC04	1316723	1318299	-	ABRM00000006048	ABRSC04.492	AA7	4.66438	9.77737e-25	0	0
	105	ABRSC04	1390750	1393779	+	ABRM00000006080	ABRSC04.523	PL26	4.21226	1.05419e-09	5.61586	5.33686e-69
	106	ABRSC04	1506465	1508171	+	ABRM00000006123	ABRSC04.565	AA9	0	0	5.78229	3.60625e-10
	107	ABRSC04	1562158	1563584	+	ABRM00000006150	ABRSC04.592	GH47	0	0	2.24673	0.0414428
	108	ABRSC04	1633970	1635034	-	ABRM00000006177	ABRSC04.617	GH53	4.34831	1.7424e-05	4.86016	2.78832e-13
	109	ABRSC04	1658164	1659590	-	ABRM00000006188	ABRSC04.628	GH18	4.8336	2.46025e-09	1.9165	0.000821203
	110	ABRSC04	2066238	2067492	-	ABRM00000006361	ABRSC04.794	GH16	0	0	3.20118	1.06688e-05
	111	ABRSC04	2346368	2349030	+	ABRM00000006467	ABRSC04.897	GT2	4.20043	8.05801e-05	3.66052	1.86142e-05
	112	ABRSC04	2505331	2507350	-	ABRM00000006530	ABRSC04.959	AA3	0	0	1.78578	0.000291371
	113	ABRSC04	2546228	2549249	-	ABRM00000006544	ABRSC04.973	GH3	0	0	1.73348	0.0341401
	114	ABRSC04	2849131	2851278	-	ABRM00000006635	ABRSC04.1060	GH78	2.80238	5.25055e-08	3.78248	1.55605e-07
	115	ABRSC04	2862199	2863164	-	ABRM00000006639	ABRSC04.1064	GH43	9.64348	9.91917e-15	9.17532	3.114e-43
	116	ABRSC04	2955269	2956498	+	ABRM00000006669	ABRSC04.1094	PL9	3.22229	0.0495718	4.13074	1.16662e-46
	117	ABRSC05	59900	61598	+	ABRM00000006679	ABRSC05.6	AA7	2.82627	0.0050058	4.73829	4.68538e-11
	118	ABRSC05	116739	117890	-	ABRM00000006696	ABRSC05.23	GH62	0	0	3.67395	0.0377613
	119	ABRSC05	197611	199680	-	ABRM00000006726	ABRSC05.51	GH17	6.44032	5.95874e-18	6.45326	1.26457e-42
	120	ABRSC05	468486	469295	+	ABRM00000006831	ABRSC05.155	GH128	4.59919	9.18796e-08	4.18802	8.4705e-08
	121	ABRSC05	674080	677414	+	ABRM00000006900	ABRSC05.223	GH3	0	0	4.32675	3.20145e-09
	122	ABRSC05	1094269	1095570	-	ABRM00000007065	ABRSC05.382	GH109	3.75488	4.47316e-06	5.48924	6.76938e-18
	123	ABRSC05	1099907	1100997	+	ABRM00000007067	ABRSC05.384	GT32	6.91243	1.01775e-20	7.11853	3.31557e-32
	124	ABRSC05	1217524	1218342	-	ABRM00000007110	ABRSC05.427	GH135	0	0	3.55137	0.0317735
	125	ABRSC05	1537762	1539443	-	ABRM00000007223	ABRSC05.538	AA7	2.35131	0.0187874	2.1886	0.00413865
	126	ABRSC05	1873846	1874707	+	ABRM00000007358	ABRSC05.671	CE5	0	0	7.04627	1.65024e-06
	127	ABRSC05	1930185	1930936	-	ABRM00000007377	ABRSC05.690	GH45	8.69179	2.70502e-09	9.07603	5.8453e-12
	128	ABRSC05	1934353	1935789	+	ABRM00000007378	ABRSC05.691	GT31	2.88618	0.00449132	2.81635	0.000127918
	129	ABRSC05	1954699	1955931	+	ABRM00000007385	ABRSC05.697	GH16	2.68586	1.11019e-05	2.46508	9.56773e-07
	130	ABRSC05	2067904	2069789	+	ABRM00000007418	ABRSC05.728	GH1	0	0	2.40862	0.00893423
	131	ABRSC05	2183441	2185051	+	ABRM00000007460	ABRSC05.769	GH5	0	0	3.51275	1.06908e-45
	132	ABRSC05	2421066	2423568	-	ABRM00000007532	ABRSC05.840	GH3	0	0	4.49803	4.16817e-06
	133	ABRSC05	2675731	2676818	-	ABRM00000007630	ABRSC05.933	GH114	0	0	4.8462	1.00172e-05
	134	ABRSC05	2723324	2724195	-	ABRM00000007644	ABRSC05.947	PL3	12.2399	9.68366e-54	12.599	4.45975e-111
	135	ABRSC05	2730867	2732493	+	ABRM00000007648	ABRSC05.951	GH43	3.03185	0.00501647	4.63546	4.09349e-24
	136	ABRSC06	243745	244934	-	ABRM00000007781	ABRSC06.89	CBM63	5.48113	5.71054e-10	5.51365	4.31561e-25
	137	ABRSC06	371850	372863	+	ABRM00000007836	ABRSC06.138	GT8	0	0	1.43777	0.0110246
	138	ABRSC06	424477	427708	-	ABRM00000007863	ABRSC06.164	GH35	4.78269	0.000907593	6.08803	2.83546e-52
	139	ABRSC06	433015	434158	-	ABRM00000007866	ABRSC06.167	GH43	9.85083	5.59441e-16	9.11145	1.04632e-29
	140	ABRSC06	444477	445403	+	ABRM00000007872	ABRSC06.173	AA9	0	0	2.59379	0.00852728
	141	ABRSC06	535778	536994	-	ABRM00000007908	ABRSC06.207	GH43	0	0	3.33996	4.00895e-08
	142	ABRSC06	559517	560730	-	ABRM00000007913	ABRSC06.212	GH131	0	0	4.66694	0.00119152
	143	ABRSC06	626152	627582	-	ABRM00000007938	ABRSC06.237	GH43	0	0	2.96359	0.000110387
	144	ABRSC06	745221	746953	+	ABRM00000007982	ABRSC06.278	GT22	1.39447	0.0187252	1.93979	0.0241779
	145	ABRSC06	909475	912099	-	ABRM00000008041	ABRSC06.337	GH31	0	0	1.46283	0.00011578
	146	ABRSC06	1124607	1125976	-	ABRM00000008106	ABRSC06.401	GH5	0	0	5.55423	2.16679e-08
	147	ABRSC06	1154930	1158196	+	ABRM00000008119	ABRSC06.413	GH2	0	0	1.74545	0.00156506
	148	ABRSC06	1204144	1206755	-	ABRM00000008139	ABRSC06.433	GH3	2.99391	0.00161514	4.45262	2.04079e-14
	149	ABRSC06	1217201	1221939	+	ABRM00000008144	ABRSC06.438	GH13	1.32071	0.0408102	0	0
	150	ABRSC06	2393834	2395435	-	ABRM00000008554	ABRSC06.840	GH43	0	0	6.65287	1.72238e-13
	151	ABRSC07	45876	47996	+	ABRM00000008588	ABRSC07.4	GH29	0	0	4.36047	0.0194318
	152	ABRSC07	78037	79297	+	ABRM00000008595	ABRSC07.11	GH6	0	0	7.00709	4.27371e-62
	153	ABRSC07	127463	128267	+	ABRM00000008610	ABRSC07.27	CE3	0	0	2.52895	1.15115e-06
	154	ABRSC07	157904	161751	+	ABRM00000008622	ABRSC07.39	CE4	4.73495	0.000191163	0	0
	155	ABRSC07	230418	231537	+	ABRM00000008647	ABRSC07.64	GH10	3.71603	0.00636886	7.63046	1.3747e-29
	156	ABRSC07	248037	249512	-	ABRM00000008655	ABRSC07.71	PL1	0	0	4.6593	1.90806e-10
	157	ABRSC07	425284	426306	-	ABRM00000008721	ABRSC07.134	AA9	0	0	2.74473	0.0139891
	158	ABRSC07	697875	698939	+	ABRM00000008809	ABRSC07.222	GH28	0	0	5.40512	0.000205914
	159	ABRSC07	1077799	1080453	+	ABRM00000008954	ABRSC07.367	GT2	1.27053	0.0410844	1.24272	6.95759e-06
	160	ABRSC07	1156140	1158539	+	ABRM00000008981	ABRSC07.394	GH31	0	0	4.13919	6.59873e-16
	161	ABRSC07	1516251	1517468	+	ABRM00000009122	ABRSC07.530	CE5	3.77235	0.00224687	4.26319	1.18187e-06
	162	ABRSC07	1711343	1713223	+	ABRM00000009196	ABRSC07.602	GH32	3.44311	2.60683e-05	2.01423	0.000169246
	163	ABRSC07	1911351	1913236	+	ABRM00000009271	ABRSC07.672	GH51	2.11914	0.0178237	2.20399	6.02752e-05
	164	ABRSC07	2004835	2005932	-	ABRM00000009304	ABRSC07.705	PL1	5.13769	3.00082e-05	7.79164	5.50084e-50
	165	ABRSC07	2261816	2262650	+	ABRM00000009369	ABRSC07.769	AA9	0	0	6.43705	3.41738e-06
	166	ABRSC07	2318619	2320659	+	ABRM00000009394	ABRSC07.794	GH17	-4.41954	0.00558664	2.83355	9.95136e-06
	167	ABRSC08	37194	42794	-	ABRM00000009440	ABRSC08.11	GH18	0	0	5.64273	0.00219328
	168	ABRSC08	409580	411629	+	ABRM00000009583	ABRSC08.148	PL4	7.06425	1.35987e-11	7.43021	1.75794e-103
	169	ABRSC08	473336	474663	-	ABRM00000009614	ABRSC08.178	GT15	1.33192	0.00125248	1.57252	1.99396e-05
	170	ABRSC08	714488	715591	-	ABRM00000009694	ABRSC08.255	AA9	0	0	3.69062	5.27974e-07
	171	ABRSC08	921767	922587	-	ABRM00000009757	ABRSC08.308	PL3	9.44671	1.48505e-15	9.28864	1.07111e-106
	172	ABRSC08	1105866	1107036	+	ABRM00000009834	ABRSC08.383	GH5	3.55541	0.0369792	8.3244	3.05495e-20
	173	ABRSC08	1444787	1445960	-	ABRM00000009972	ABRSC08.519	CE2	4.05702	0.00136125	0	0
	174	ABRSC08	1566664	1568422	+	ABRM00000010014	ABRSC08.560	PL4	4.56825	0.000726074	5.15517	2.30199e-17
	175	ABRSC08	1731391	1732383	-	ABRM00000010078	ABRSC08.622	AA9	0	0	4.11411	1.48919e-07
	176	ABRSC08	1791173	1793300	+	ABRM00000010102	ABRSC08.646	GH2	0	0	1.71098	4.8313e-06
	177	ABRSC08	1887774	1890853	+	ABRM00000010123	ABRSC08.667	GH35	4.91017	6.22068e-10	3.59013	1.08284e-10
	178	ABRSC08	2137689	2140055	-	ABRM00000010217	ABRSC08.758	GH3	5.7551	0.000165008	8.31302	9.35155e-149
	179	ABRSC08	2179357	2180112	+	ABRM00000010232	ABRSC08.772	CE5	3.64372	0.000594603	2.7319	3.93623e-11
	180	ABRSC08	2241348	2242914	-	ABRM00000010255	ABRSC08.794	GH5	0	0	3.35774	7.79381e-07
	181	ABRSC09	632479	635420	+	ABRM00000010473	ABRSC09.193	GH81	0	0	3.54123	2.08295e-06
	182	ABRSC09	948798	949688	-	ABRM00000010592	ABRSC09.309	AA9	0	0	5.00971	9.80645e-06
	183	ABRSC09	991821	994268	-	ABRM00000010600	ABRSC09.317	GH3	0	0	3.24973	1.07994e-05
	184	ABRSC09	998158	999972	+	ABRM00000010603	ABRSC09.319	PL4	3.72224	0.0202477	5.03692	8.63961e-31
	185	ABRSC09	1553954	1554742	+	ABRM00000010803	ABRSC09.514	AA9	2.5101	4.25421e-05	4.12413	9.03547e-18
	186	ABRSC09	1630124	1631459	+	ABRM00000010836	ABRSC09.546	GT32	0	0	1.20137	0.0257625
	187	ABRSC09	1743814	1744630	+	ABRM00000010865	ABRSC09.575	CE12	2.72472	4.07019e-09	4.46099	1.58372e-28
	188	ABRSC09	1926720	1927673	-	ABRM00000010922	ABRSC09.628	GH131	0	0	2.60572	1.66257e-05
	189	ABRSC09	1963963	1965801	+	ABRM00000010939	ABRSC09.645	GT2	0	0	2.39374	0.0495467
	190	ABRSC09	2150802	2152350	+	ABRM00000010997	ABRSC09.701	AA7	6.53318	1.53985e-48	6.0192	4.90062e-55
	191	ABRSC10	259926	263079	+	ABRM00000011069	ABRSC10.68	GH35	0	0	3.38593	6.60922e-06
	192	ABRSC10	374901	375692	+	ABRM00000011111	ABRSC10.110	CE12	6.44558	3.34418e-09	6.42271	1.00845e-37
	193	ABRSC10	844184	845341	-	ABRM00000011286	ABRSC10.281	GH105	6.43074	4.15192e-12	8.00019	1.02716e-37
	194	ABRSC10	958060	959610	+	ABRM00000011328	ABRSC10.320	AA12	0	0	1.01279	0.0407129
	195	ABRSC10	1055183	1056668	+	ABRM00000011369	ABRSC10.361	GH30	3.94519	8.07434e-05	0	0
	196	ABRSC10	1170735	1172314	+	ABRM00000011409	ABRSC10.401	AA7	8.59073	4.53749e-68	5.27487	1.02023e-19
	197	ABRSC10	1226953	1227937	+	ABRM00000011410	ABRSC10.402	GH17	3.3775	2.47511e-19	3.40858	5.0155e-50
	198	ABRSC10	1332424	1333294	-	ABRM00000011449	ABRSC10.440	PL3	6.29451	7.9603e-15	5.93697	2.27094e-16
	199	ABRSC11	347850	348836	+	ABRM00000011634	ABRSC11.76	CE5	0	0	4.13973	6.12084e-05
	200	scaffold19	38855	40853	+	ABRM00000011965	scaffold19.7	AA7	5.75206	1.71611e-29	0	0

## Sheet: Table S10
	Table S10: Gene expression profiles of effectors at 2- and 4-dpi of A. brassicae
	Chr	Start	End	Strand	transcript_id	Old_gene_id	CAZy	Secreted	EffectorP3	Description	2dpi-LFC	2dpi-padj	4dpi-LFC	4dpi-padj
	ABRSC01	68634	69305	+	ABRM00000000015	ABRSC01.13	----------------	ABRM00000000015	Apoplastic effector	Fungal specific transcription	6.25286	2.86521e-14	7.36788	4.08165e-30
	ABRSC01	736510	737342	+	ABRM00000000236	ABRSC01.221	PL3	ABRM00000000236	Apoplastic effector	Pectate lyase (EC 4.2.2.2)	10.2076	1.875e-13	7.50853	8.67288e-17
	ABRSC01	884207	885111	+	ABRM00000000282	ABRSC01.267	----------------	ABRM00000000282	Apoplastic effector	Peptidase S1 domain-containing protein	6.07237	1.40045e-20	6.93354	4.72162e-73
	ABRSC01	1265139	1266042	+	ABRM00000000414	ABRSC01.394	----------------	ABRM00000000414	Cytoplasmic effector	#N/A	0	0	2.14285	1.45225e-06
	ABRSC01	2438384	2439186	-	ABRM00000000830	ABRSC01.795	GH11	ABRM00000000830	Cytoplasmic/apoplastic effector	Endo-1,4-beta-xylanase (EC 3.2.1.8)	4.64298	5.9328e-13	5.62848	1.30519e-30
	ABRSC01	2648797	2649590	+	ABRM00000000902	ABRSC01.861	GH12	ABRM00000000902	Apoplastic effector	Endoglucanase A	10.3051	6.27251e-18	10.8509	9.32546e-73
	ABRSC01	2658604	2659311	+	ABRM00000000906	ABRSC01.865	----------------	ABRM00000000906	Apoplastic/cytoplasmic effector	CHRD domain-containing protein	4.85918	2.80059e-16	2.01286	0.0456141
	ABRSC01	2797796	2798611	-	ABRM00000000957	ABRSC01.915	AA9	ABRM00000000957	Apoplastic effector	Endo-beta-1,4-glucanase D (Endoglucanase D) (EC 3.2.1.4)	0	0	6.11994	2.88596e-44
	ABRSC01	3790379	3790970	+	ABRM00000001330	ABRSC01.1277	----------------	ABRM00000001330	Cytoplasmic effector	#N/A	1.96135	0.03095	0	0
	ABRSC01	4690889	4691680	+	ABRM00000001662	ABRSC01.1599	----------------	ABRM00000001662	Apoplastic effector	#N/A	0	0	2.88798	8.48734e-05
	ABRSC01	4720444	4721294	+	ABRM00000001675	ABRSC01.1611	AA9	ABRM00000001675	Apoplastic effector	Endo-beta-1,4-glucanase D (Endoglucanase D) (EC 3.2.1.4)	0	0	1.81274	0.00114385
	ABRSC01	6068908	6069118	-	ABRM00000002194	ABRSC01.2114	----------------	ABRM00000002194	Cytoplasmic/apoplastic effector	CBM_19 domain-containing protein	2.51946	0.0478165	2.67293	0.00646929
	ABRSC01	6250435	6251292	-	ABRM00000002264	ABRSC01.2184	CE3	ABRM00000002264	Apoplastic effector	Carbohydrate esterase family 3 protein (EC 3.1.1.1, EC 3.1.1.5)	7.11795	6.76349e-10	8.10265	1.05845e-97
	ABRSC01	6615545	6616586	+	ABRM00000002418	ABRSC01.2333	PL3	ABRM00000002418	Apoplastic effector	Pectate lyase (EC 4.2.2.2)	12.3455	1.5992e-16	11.405	1.47799e-40
	ABRSC01	6758818	6759674	-	ABRM00000002468	ABRSC01.2382	CE12	ABRM00000002468	Apoplastic effector	SGNH_hydro domain-containing protein	6.8134	3.48229e-15	8.58734	2.04045e-241
	ABRSC02	116400	116856	-	ABRM00000002565	ABRSC02.27	----------------	ABRM00000002565	Cytoplasmic effector	CVNH domain-containing protein	10.8024	1.17666e-33	9.18424	4.06344e-18
	ABRSC02	117893	118445	+	ABRM00000002566	ABRSC02.28	----------------	ABRM00000002566	Apoplastic effector	ribonuclease T1 (EC 4.6.1.24)	9.15653	1.6404e-28	6.77371	4.42916e-13
	ABRSC02	1086485	1087055	+	ABRM00000002911	ABRSC02.367	----------------	ABRM00000002911	Apoplastic/cytoplasmic effector	Allergen Alt a I subunit (Major allergen alt a1)	5.17141	0.000198708	6.20754	3.10926e-07
	ABRSC02	1231806	1232677	-	ABRM00000002970	ABRSC02.425	PL3	ABRM00000002970	Apoplastic/cytoplasmic effector	Pectate lyase (EC 4.2.2.2)	5.46462	8.34907e-05	9.13922	7.78242e-37
	ABRSC02	1607027	1607272	-	ABRM00000003090	ABRSC02.538	----------------	ABRM00000003090	Cytoplasmic effector	Uncharacterized protein	0	0	1.42823	0.0144157
	ABRSC02	1607455	1608146	+	ABRM00000003091	ABRSC02.539	----------------	ABRM00000003091	Cytoplasmic effector	Secretory pathway protein-like protein Ssp120	0	0	1.30846	0.000106216
	ABRSC02	1737796	1738910	+	ABRM00000003145	ABRSC02.593	PL1	ABRM00000003145	Apoplastic effector	Putative pectate lyase B	6.9216	1.77226e-05	7.30891	3.80345e-59
	ABRSC02	1892578	1893427	+	ABRM00000003209	ABRSC02.655	GH11	ABRM00000003209	Apoplastic effector	Endo-1,4-beta-xylanase (EC 3.2.1.8)	3.28895	0.0236812	6.81208	7.494e-51
	ABRSC02	2631954	2632713	-	ABRM00000003514	ABRSC02.949	----------------	ABRM00000003514	Apoplastic effector	Necrosis-and ethylene-inducing protein-like protein 1	3.95739	7.80521e-10	4.44927	1.56072e-18
	ABRSC02	2690204	2691213	-	ABRM00000003537	ABRSC02.971	PL1	ABRM00000003537	Apoplastic effector	#N/A	6.69617	3.99134e-09	8.04611	1.18077e-40
	ABRSC02	3028604	3029394	-	ABRM00000003674	ABRSC02.1105	----------------	ABRM00000003674	Apoplastic effector	Necrosis-and ethylene-inducing protein-like protein 1	6.76577	8.44731e-16	3.52294	1.17143e-07
	ABRSC02	3283408	3283770	-	ABRM00000003754	0	----------------	ABRM00000003754	Apoplastic/cytoplasmic effector	CFEM domain-containing protein	0	0	1.26132	0.0282576
	ABRSC02	3284727	3285055	+	ABRM00000003755	ABRSC02.1185	----------------	ABRM00000003755	Apoplastic/cytoplasmic effector	CFEM domain-containing protein	6.02454	1.89794e-22	6.07208	2.18381e-20
	ABRSC02	4067864	4068895	-	ABRM00000004093	ABRSC02.1514	AA9	ABRM00000004093	Apoplastic effector	Endo-beta-1,4-glucanase D (Endoglucanase D) (EC 3.2.1.4)	0	0	4.80256	3.73746e-20
	ABRSC02	4110782	4111359	+	ABRM00000004109	ABRSC02.1530	----------------	ABRM00000004109	Apoplastic effector	RICIN domain-containing protein	0	0	5.87461	9.7539e-12
	ABRSC02	4147109	4147751	+	ABRM00000004122	ABRSC02.1543	----------------	ABRM00000004122	Apoplastic/cytoplasmic effector	Secreted protein	0	0	3.8812	0.0232003
	ABRSC02	4239050	4240073	+	ABRM00000004160	ABRSC02.1581	----------------	ABRM00000004160	Cytoplasmic effector	#N/A	8.7825	4.24544e-32	7.95609	2.79616e-61
	ABRSC02	4845474	4846077	-	ABRM00000004383	ABRSC02.1801	----------------	ABRM00000004383	Cytoplasmic effector	#N/A	9.63991	3.71407e-14	3.21075	1.65502e-06
	ABRSC03	483082	483599	+	ABRM00000004578	ABRSC03.143	----------------	ABRM00000004578	Cytoplasmic effector	peptidylprolyl isomerase (EC 5.2.1.8)	3.10217	0.00669719	4.25959	1.23972e-06
	ABRSC03	975940	976415	-	ABRM00000004757	ABRSC03.316	----------------	ABRM00000004757	Apoplastic effector	Asp f 13-like protein	0	0	4.72154	2.81134e-05
	ABRSC03	1383898	1384569	+	ABRM00000004927	ABRSC03.480	----------------	ABRM00000004927	Cytoplasmic effector	EthD domain-containing protein	6.44406	9.97313e-08	8.4887	8.65525e-21
	ABRSC03	2851394	2852125	-	ABRM00000005497	ABRSC03.1037	----------------	ABRM00000005497	Apoplastic effector	Celp effector like protein	6.75359	7.81807e-09	8.10839	3.3266e-23
	ABRSC03	2853180	2853548	+	ABRM00000005498	ABRSC03.1038	----------------	ABRM00000005498	Cytoplasmic/apoplastic effector	CVNH domain-containing protein	7.96854	9.58061e-10	9.10026	1.01582e-22
	ABRSC04	81543	82543	-	ABRM00000005568	ABRSC04.23	----------------	ABRM00000005568	Apoplastic effector	DLH domain-containing protein	3.64175	0.000224538	4.03852	4.7005e-10
	ABRSC04	261758	262542	+	ABRM00000005641	ABRSC04.91	CE5	ABRM00000005641	Apoplastic effector	Cutinase	0	0	1.7677	0.0168201
	ABRSC04	395582	396140	+	ABRM00000005678	ABRSC04.128	----------------	ABRM00000005678	Cytoplasmic/apoplastic effector	Phospholipase A2	6.12215	9.84766e-09	6.63205	1.93997e-17
	ABRSC04	814089	814897	-	ABRM00000005859	ABRSC04.304	----------------	ABRM00000005859	Cytoplasmic effector	GOLD domain-containing protein	0	0	1.14762	0.0295703
	ABRSC04	2134109	2134590	-	ABRM00000006380	ABRSC04.813	----------------	ABRM00000006380	Apoplastic/cytoplasmic effector	Ribonuclease-domain-containing protein	3.04883	0.00377482	4.26496	1.11997e-05
	ABRSC04	2513660	2513970	+	ABRM00000006533	ABRSC04.962	----------------	ABRM00000006533	Apoplastic/cytoplasmic effector	#N/A	2.57716	0.00792639	2.03114	0.0222168
	ABRSC05	53489	54112	+	ABRM00000006676	ABRSC05.3	----------------	ABRM00000006676	Apoplastic/cytoplasmic effector	DUF566 multi-domain protein	0	0	3.12839	0.0259704
	ABRSC05	134994	135477	-	ABRM00000006707	ABRSC05.33	----------------	ABRM00000006707	Cytoplasmic/apoplastic effector	Hce2 domain-containing protein	4.84072	1.31169e-06	7.71737	7.03466e-14
	ABRSC05	468486	469295	+	ABRM00000006831	ABRSC05.155	GH128	ABRM00000006831	Apoplastic effector	#N/A	4.59919	9.18796e-08	4.18802	8.4705e-08
	ABRSC05	1014467	1015081	-	ABRM00000007039	ABRSC05.356	----------------	ABRM00000007039	Apoplastic effector	Lipocalin-like domain-containing protein	4.84808	8.49626e-07	3.79204	5.50856e-05
	ABRSC05	1526725	1527477	-	ABRM00000007220	ABRSC05.536	----------------	ABRM00000007220	Cytoplasmic/apoplastic effector	UVI-1	0	0	2.52235	1.1086e-15
	ABRSC05	1930185	1930936	-	ABRM00000007377	ABRSC05.690	GH45	ABRM00000007377	Apoplastic/cytoplasmic effector	#N/A	8.69179	2.70502e-09	9.07603	5.8453e-12
	ABRSC05	1999572	2000073	+	ABRM00000007405	ABRSC05.716	----------------	ABRM00000007405	Cytoplasmic/apoplastic effector	#N/A	6.53532	0.00041557	8.01522	1.10195e-17
	ABRSC05	2604773	2605229	+	ABRM00000007605	ABRSC05.909	----------------	ABRM00000007605	Apoplastic effector	But2 domain-containing protein	5.74923	9.16101e-43	4.46636	1.92043e-26
	ABRSC05	2723324	2724195	-	ABRM00000007644	ABRSC05.947	PL3	ABRM00000007644	Apoplastic/cytoplasmic effector	Pectate lyase (EC 4.2.2.2)	12.2399	9.68366e-54	12.599	4.45975e-111
	ABRSC05	2811070	2811621	-	ABRM00000007659	ABRSC05.962	----------------	ABRM00000007659	Cytoplasmic effector	Integral membrane protein 2	0	0	2.97666	0.0432227
	ABRSC06	444477	445403	+	ABRM00000007872	ABRSC06.173	AA9	ABRM00000007872	Cytoplasmic effector	Endo-beta-1,4-glucanase D (Endoglucanase D) (EC 3.2.1.4)	0	0	2.59379	0.00852728
	ABRSC06	785918	786725	-	ABRM00000007997	ABRSC06.293	----------------	ABRM00000007997	Apoplastic effector	AA1-like domain-containing protein	0	0	4.35387	0.000148494
	ABRSC07	23784	24367	-	ABRM00000008586	ABRSC07.2	----------------	ABRM00000008586	Apoplastic/cytoplasmic effector	Ribonuclease/ribotoxin	0	0	3.3674	0.000137112
	ABRSC07	367232	367997	-	ABRM00000008700	ABRSC07.114	----------------	ABRM00000008700	Apoplastic effector	Concanavalin A-like lectin/glucanase	0	0	2.62737	0.00198435
	ABRSC07	468822	469305	-	ABRM00000008736	ABRSC07.149	----------------	ABRM00000008736	Apoplastic/cytoplasmic effector	AA1-like domain-containing protein	0	0	4.61504	2.62528e-09
	ABRSC07	697238	697810	+	ABRM00000008808	ABRSC07.221	----------------	ABRM00000008808	Cytoplasmic/apoplastic effector	Putative exopolygalacturonase X	0	0	4.78157	0.00678079
	ABRSC07	2061935	2062498	-	ABRM00000009321	ABRSC07.722	----------------	ABRM00000009321	Apoplastic effector	Small secreted protein	1.34249	0.0368986	0	0
	ABRSC07	2396153	2396856	+	ABRM00000009425	ABRSC07.824	----------------	ABRM00000009425	Cytoplasmic effector	Hce2 domain-containing protein	5.81406	0.00365355	0	0
	ABRSC08	12876	13368	+	ABRM00000009431	ABRSC08.2	----------------	ABRM00000009431	Apoplastic effector	Ribonuclease/ribotoxin	7.01219	6.18137e-61	6.39983	4.75554e-243
	ABRSC08	26417	26917	-	ABRM00000009437	ABRSC08.8	----------------	ABRM00000009437	Apoplastic/cytoplasmic effector	Beta/gamma crystallin	14.9217	1.09727e-36	13.5961	7.47731e-22
	ABRSC08	154228	154878	-	ABRM00000009483	ABRSC08.52	----------------	ABRM00000009483	Apoplastic effector	Cell death in tomato 1	0	0	1.58454	0.00427149
	ABRSC08	368360	369070	-	ABRM00000009565	ABRSC08.130	----------------	ABRM00000009565	Apoplastic effector	Lipocln_cytosolic_FA-bd_dom domain-containing protein	2.05745	2.4954e-06	1.24898	0.00885195
	ABRSC08	807552	808475	+	ABRM00000009720	ABRSC08.273	----------------	ABRM00000009720	Cytoplasmic effector	CmcJ-like methyltransferase	4.26665	2.19657e-09	2.87441	9.17352e-07
	ABRSC08	1273163	1274421	+	ABRM00000009907	ABRSC08.455	----------------	ABRM00000009907	Apoplastic effector	Mannose-binding lectin	0	0	4.51054	4.2498e-07
	ABRSC09	96506	97150	+	ABRM00000010297	ABRSC09.19	----------------	ABRM00000010297	Apoplastic effector	But2 domain-containing protein	0	0	2.46251	0.000376412
	ABRSC09	148263	148578	+	ABRM00000010312	ABRSC09.34	----------------	ABRM00000010312	Cytoplasmic effector	#N/A	6.94659	2.82102e-05	0	0
	ABRSC09	636946	637380	+	ABRM00000010474	ABRSC09.194	----------------	ABRM00000010474	Apoplastic/cytoplasmic effector	Small secreted protein	7.18128	8.20948e-05	8.68065	1.74969e-11
	ABRSC09	948798	949688	-	ABRM00000010592	ABRSC09.309	AA9	ABRM00000010592	Apoplastic effector	Endo-beta-1,4-glucanase D (Endoglucanase D) (EC 3.2.1.4)	0	0	5.00971	9.80645e-06
	ABRSC09	1434524	1435357	+	ABRM00000010777	ABRSC09.491	----------------	ABRM00000010777	Apoplastic effector	GPI anchored glycoprotein	2.06116	0.0373087	1.81911	0.0117506
	ABRSC09	1553954	1554742	+	ABRM00000010803	ABRSC09.514	AA9	ABRM00000010803	Apoplastic effector	Endo-beta-1,4-glucanase D (Endoglucanase D) (EC 3.2.1.4)	2.5101	4.25421e-05	4.12413	9.03547e-18
	ABRSC09	1620310	1621143	-	ABRM00000010832	ABRSC09.542	----------------	ABRM00000010832	Apoplastic effector	CBM_19 domain-containing protein	0	0	5.42171	7.31824e-16
	ABRSC09	1743814	1744630	+	ABRM00000010865	ABRSC09.575	CE12	ABRM00000010865	Apoplastic effector	SGNH_hydro domain-containing protein	2.72472	4.07019e-09	4.46099	1.58372e-28
	ABRSC09	1886054	1886938	+	ABRM00000010902	ABRSC09.608	----------------	ABRM00000010902	Apoplastic effector	#N/A	6.45351	0.0256528	4.13634	0.0270081
	ABRSC10	1332424	1333294	-	ABRM00000011449	ABRSC10.440	PL3	ABRM00000011449	Apoplastic/cytoplasmic effector	Pectate lyase (EC 4.2.2.2)	6.29451	7.9603e-15	5.93697	2.27094e-16
	ABRSC11	11718	12168	-	ABRM00000011553	ABRSC11.3	----------------	ABRM00000011553	Cytoplasmic/apoplastic effector	CVNH domain-containing protein	16.213	4.71044e-33	15.2971	4.9994e-22
	scaffold13	276969	277347	+	ABRM00000011866	scaffold13.48	----------------	ABRM00000011866	Cytoplasmic/apoplastic effector	Hydrophobin	9.4985	3.38847e-34	10.0081	8.08067e-31

[truncated: 2 more sheets: Table S11, Table S12]
